# Supplementary material for: Identification of Streptococcus pneumoniae -Specific Proteins by Surface-Shaving Proteomics
Source: J Proteome Res. 2025 Nov 10;24(12):6154–73. doi: 10.1021/acs.jproteome.5c00716 (PMC12687362; doi:10.1021/acs.jproteome.5c00716)
Supplement: Supplementary file 2 [file pr5c00716_si_002.xlsx]

## Sheet: Supporting_Information_1
Supporting Information 1. Streptococcus pneumoniae strain characteristics and identification
Strain	Serotype	Sequence type	Source	Sample origin	Accession number (RefSeq)	Streptococcus pneumoniae ANIb score (CCUG28588T; %)	Streptococcus pseudopneumoniae ANIb score (CCUG49455T; %)	Streptococcus mitis ANIb score (ATCC 49456T; %)	Streptococcus pneumoniae GGDC score (CCUG28588T; %)	Streptococcus pseudopneumoniae GGDC score (CCUG49455T; %)	Streptococcus mitis GGDC score (ATCC 49456T; %)
CCUG 63093	NA	433	Human blood	Göteborg, Sweden	GCF_002016615.1	98.3	94.3	91.1	86.9	58.7	46.3
CCUG 69382	23F	37	Human blood	Tennessee, USA	GCF_002014115.1	98.4	94.2	91.4	86.5	58.3	46.5
CCUG 1350	6B	Unknown	Human cerebrospinal fluid, meningitis, otitis	Göteborg, Sweden	GCF_00163740.1	98.2	94.0	91.2	87.1	58.3	46.1
CCUG 33774	5	4840	No information	Rockville, USA	GCF_001637465.1	98.5	94.5	91.3	88.0	58.9	46.4
CCUG 32672	14	124	Human cerebrospinal fluid	Gävle, Sweden	GCF_001982715.1	98.5	94.2	91.2	87.9	58.9	46.2
CCUG 35229	NA	180	Human nasopharynx, relapse otitis	Skövde, Sweden	GCF_001982725.1	98.4	94.1	91.0	87.0	58.5	46.1
CCUG 28588T	1	615	No information	Londons, UK	GCF_001679515.1	98.5	94.2	91.3	88.9	58.4	46.3
CCUG 6798	3	232	Human blood, pneumonia	Göteborg, Sweden	GCF_001678985.1	99.9	94.2	91.2	99.2	58.6	46.2
CCUG 35180	19A	199	Human blood	Göteborg, Sweden	GCF_001637485.1	98.3	94.1	91.2	88.2	58.9	46.3
CCUG 69380	6B	90	Human clinical sample abscess	Madrid, Spain	GCF_002014095.1	98.1	93.9	91.1	87.1	58.7	46.4
CCUG 17113	Not encapsulated	595	No information	Göteborg, Sweden	GCF_000007045.1	98.3	94.2	91.2	87.2	58.9	46.2
CCUG 45673	19F	526	Human blood	Uddevalla, Sweden	GCF_001870645.1	98.4	94.2	91.2	86.8	58.4	46.4
CCUG 36618	9V	156	Human blood	Göteborg, Sweden	GCF_001856065.1	98.3	94.1	91.2	87.3	58.4	46.5
CCUG 69381	9V	156	Human clinical sample	Touluse, France	GCF_02014075.1	98.3	94.0	91.2	87.0	58.4	46.5
CCUG 68718	23F	3140	Human cerebrospinal fluid	Göteborg, Sweden	GCF_015006635.1	98.2	94.2	91.3	86.5	59.2	46.5
CCUG 7206	18C	28	Human blood	Göteborg, Sweden	GCF_001639345.1	98.3	94.2	91.1	87.9	58.9	46.2
CCUG 35561	18C	110	Human cerebrospinal fluid	Göteborg, Sweden	GCF_001982685.1	98.5	94.3	91.3	88.3	59.1	46.6
CCUG 36800	7F	191	Human blood	Göteborg, Sweden	GCF_001982705.1	98.4	94.2	91.3	87.8	58.3	46.3
CCUG 28588	1	615	No information	Londons, UK	GCF_001679535.1	100.0	94.1	91.2	1	58.9	46.6
CCUG 63665	NA	793	Human blood	Göteborg, Sweden	GCF_001642845.1	98.4	94.3	91.3	87.9	58.5	46.5
CCUG 35272	23F	81	Human nasopharynx	Uppsala, Sweden	GCF_001637415.1	98.4	94.2	91.2	88.4	58.9	46.2
CCUG 11780	6A	3402	Human nasopharynx, accute otitis	Göteborg, Sweden	GCF_001637385.1	98.2	94.3	91.2	87.4	59.4	46.2
*CCUG 49455T	-	-	Human sputum, pneumonia	Canada, Halifax	GCF_002087075.1	94.0	100.0	91.7	58.9	1	48.3
*ATCC 49456T	-	-	Human oral cavity	London, UK	GCF_000148585.2	91.5	92.0	100.0	46.6	48.3	1
*The S. pneumoniae genomes were compared to the type strain genomes of S. pseudopneumoniae (CCUG 49455T), and S. mitis (ATCC 49456T) for its correct classification

## Sheet: Supporting_Information_3
Supporting Information 3. Presence of the 224 unique protein biomarkers in Streptococcus pneumoniae available proteomes at NCBI
Locus of the unique proteins in TIGR4 strain	Protein description	Streptococcus pneumoniae proteomes with the protein	Streptococcus pneumoniae proteomes without the protein	% Proteomes with the Unique protein	Maximum Identity value of the protein hits (%)	Minimum Identity value of the protein hits (%)	Average Identity value of the protein hits	SD
SP_2087	phosphate ABC transporter, ATP-binding protein	8.887	5	99.94	100.00	96.02	99.60	0.49
SP_1224	conserved domain protein	8.886	6	99.93	100.00	95.00	99.91	0.34
SP_2082	response regulator	8.886	6	99.93	100.00	97.46	99.79	0.43
SP_0252	transaldolase family protein	8.883	9	99.90	100.00	93.64	99.35	0.51
SP_2085	phosphate ABC transporter, permease protein	8.882	10	99.89	100.00	88.19	99.42	0.38
SP_2083	sensor histidine kinase PnpS	8.881	11	99.88	100.00	94.43	99.83	0.19
SP_0249	PTS system, IIB component	8.881	11	99.88	100.00	94.39	99.33	0.51
SP_2088	phosphate transport system regulatory protein PhoU	8.879	13	99.85	100.00	97.69	99.66	0.43
SP_0899	conserved hypothetical protein	8.878	14	99.84	100.00	93.79	99.19	0.39
SP_0860	pyrrolidone-carboxylate peptidase	8.878	14	99.84	100.00	77.57	98.45	5.51
SP_2084	phosphate ABC transporter, phosphate-binding protein	8.877	15	99.83	100.00	97.45	99.85	0.30
SP_0251	putative formate acetyltransferase	8.877	15	99.83	100.00	98.78	99.73	0.09
SP_1917	hypothetical protein	8.877	15	99.83	100.00	95.33	99.29	0.90
SP_1924	hypothetical protein	8.877	15	99.83	100.00	87.81	99.08	0.81
SP_0859	membrane protein	8.872	20	99.78	100.00	84.04	99.96	0.33
SP_1550	glutathione S-transferase family protein	8.871	24	99.76	100.00	96.95	99.67	0.40
SP_2023	PTS system, IIB component	8.87	22	99.75	100.00	91.46	99.78	0.42
SP_0250	PTS system, IIC component	8.869	23	99.74	100.00	96.99	98.33	0.53
SP_0582	hypothetical protein	8.868	24	99.73	100.00	94.60	98.58	0.89
SP_2086	phosphate ABC transporter, permease protein	8.866	26	99.71	100.00	98.52	99.97	0.11
SP_1896	sugar ABC transporter, permease protein	8.866	26	99.71	100.00	74.31	98.77	2.01
SP_0858	putative membrane protein	8.864	28	99.69	100.00	84.79	99.99	0.18
SP_1925	hypothetical protein	8.861	31	99.65	100.00	88.12	99.24	2.47
SP_0253	glycerol dehydrogenase	8.859	33	99.63	100.00	88.89	99.75	0.22
SP_2020	transcriptional regulator, GntR family	8.858	34	99.62	100.00	99.17	99.98	0.09
SP_2016	nicotinate-nucleotide pyrophosphorylase	8.858	34	99.62	100.00	94.61	99.60	0.33
SP_0994	hypothetical protein	8.857	35	99.61	100.00	97.48	99.55	0.26
SP_1898	alpha-galactosidase	8.857	35	99.61	100.00	91.81	98.95	0.62
SP_1264	conserved domain protein	8.852	40	99.55	100.00	97.70	99.70	0.28
SP_0178	riboflavin biosynthesis protein RibD	8.852	40	99.55	100.00	96.45	99.37	0.33
SP_0248	PTS system, IIA component	8.852	40	99.55	100.00	87.50	99.12	0.29
SP_0177	riboflavin synthase, alpha subunit	8.849	43	99.52	100.00	94.12	99.64	0.38
SP_0176	3,4-dihydroxy-2-butanone 4-phosphate synthase/GTP cyclohydrolase II	8.848	44	99.51	100.00	97.51	99.52	0.30
SP_2192	sensor histidine kinase	8.846	46	99.48	100.00	80.81	98.82	3.15
SP_1883	putative dextran glucosidase DexS	8.845	47	99.47	100.00	97.78	99.19	0.45
SP_0175	6,7-dimethyl-8-ribityllumazine synthase	8.844	48	99.46	100.00	95.12	99.88	0.27
SP_1884	trehalose PTS system, IIABC components	8.842	50	99.44	100.00	95.27	99.32	0.38
SP_0448	hypothetical protein	8.842	50	99.44	98.72	93.42	96.98	0.80
SP_1823	MgtC/SapB family protein	8.841	51	99.43	100.00	91.53	99.96	0.33
SP_1694	hypothetical protein	8.84	52	99.42	100.00	74.67	99.99	0.34
SP_0246	transcriptional regulator, DeoR family	8.834	58	99.35	100.00	95.57	98.57	0.55
SP_1826	ABC transporter, substrate-binding protein	8.834	58	99.35	100.00	79.44	96.15	1.53
SP_0389	hypothetical protein	8.832	60	99.33	100.00	70.27	94.86	7.84
SP_1821	sugar-binding transcriptional regulator, LacI family	8.831	61	99.31	100.00	85.06	99.97	0.19
SP_0247	transcriptional regulator	8.83	62	99.30	100.00	95.25	99.27	0.42
SP_2191	conserved hypothetical protein	8.829	63	99.29	100.00	76.00	98.35	2.46
SP_1223	conserved hypothetical protein	8.827	65	99.27	98.81	91.67	98.04	1.17
SP_0528	peptide pheromone BlpC	8.824	68	99.24	100.00	73.81	89.95	6.45
SP_1827	hypothetical protein	8.822	70	99.21	100.00	95.54	99.66	0.44
SP_1897	sugar ABC transporter, sugar-binding protein	8.821	71	99.20	100.00	98.09	99.66	0.26
SP_1885	trehalose operon transcriptional repressor	8.815	77	99.13	100.00	94.29	99.92	0.21
SP_0772	hypothetical protein	8.814	78	99.12	100.00	73.68	98.09	2.62
SP_0245	putative pyruvate formate-lyase-activating enzyme	8.807	85	99.04	100.00	84.88	99.72	0.32
SP_1895	sugar ABC transporter, permease protein	8.807	85	99.04	100.00	70.04	99.52	1.76
SP_1825	ABC transporter, ATP-binding protein	8.806	86	99.03	100.00	95.38	99.90	0.17
SP_1926	hypothetical protein	8.804	88	99.01	100.00	80.92	99.81	0.63
SP_1824	ABC transporter, permease protein	8.802	90	98.99	100.00	94.86	99.85	0.13
SP_0471	conserved hypothetical protein	8.8	92	98.97	100.00	92.31	99.50	0.72
SP_1894	sucrose phosphorylase	8.798	94	98.94	100.00	96.67	98.89	0.39
SP_0578	6-phospho-beta-glucosidase	8.798	94	98.94	100.00	71.34	98.80	1.13
SP_0577	PTS system, beta-glucosides-specific IIABC components	8.797	95	98.93	100.00	97.55	99.25	0.43
SP_1923	pneumolysin	8.775	117	98.68	100.00	91.76	99.81	0.34
SP_1684	PTS system, IIBC components	8.774	118	98.67	100.00	98.82	99.62	0.25
SP_0102	glycosyl transferase	8.771	121	98.64	100.00	89.85	98.38	0.63
SP_2022	PTS system, IIC component	8.757	135	98.48	100.00	97.05	99.65	0.18
SP_0330	sugar binding transcriptional regulator RegR	8.744	148	98.34	100.00	94.29	99.70	0.82
SP_0323	PTS system, IIB component	8.742	150	98.31	100.00	96.32	98.49	0.80
SP_0329	hypothetical protein	8.74	152	98.29	100.00	90.39	98.75	1.77
SP_0324	PTS system, IIC component	8.738	154	98.27	100.00	98.84	99.90	0.18
SP_0319	conserved domain protein	8.737	155	98.26	100.00	96.71	99.15	0.51
SP_0320	oxidoreductase, short chain dehydrogenase/reductase family	8.736	156	98.25	100.00	98.16	99.24	0.29
SP_0317	4-hydroxy-2-oxoglutarate aldolase/2-dehydro-3-deoxyphosphogluconate aldolase	8.734	158	98.22	100.00	75.12	99.34	0.80
SP_0321	PTS system, IIA component	8.733	159	98.21	100.00	95.83	99.52	0.68
SP_0325	PTS system, IID component	8.73	262	98.18	100.00	95.18	99.71	0.31
SP_2017	membrane protein	8.728	164	98.16	100.00	89.22	99.59	0.47
SP_0318	carbohydrate kinase, PfkB family	8.725	167	98.12	100.00	92.19	98.81	1.17
SP_0322	glucuronyl hydrolase	8.716	176	98.02	100.00	97.07	99.51	0.52
SP_0326	preprotein translocase, YajC subunit	8.709	183	97.94	100.00	83.48	97.35	1.14
SP_1500	amino acid ABC transporter, amino acid-binding protein	8.694	198	97.77	100.00	70.12	99.46	0.51
SP_0707	ABC transporter, ATP-binding protein	8.692	200	97.75	100.00	95.92	99.54	0.37
SP_0706	hypothetical protein	8.687	205	97.69	100.00	92.44	98.96	0.68
SP_2021	glycosyl hydrolase, family 1	8.685	207	97.67	100.00	94.24	99.32	0.40
SP_0704	hypothetical protein	8.685	207	97.67	100.00	94.39	98.41	0.56
SP_1918	ABC transporter, ATP-binding protein	8.657	235	97.36	100.00	93.88	98.63	0.69
SP_0510	type I restriction-modification system, R subunit	8.655	237	97.33	100.00	92.22	99.44	0.24
SP_1237	acetyltransferase, GNAT family	8.655	237	97.33	100.00	92.51	98.12	1.75
SP_1832	hypothetical protein	8.649	243	97.27	100.00	88.89	97.52	2.30
SP_0327	hypothetical protein	8.642	250	97.19	100.00	91.65	96.96	1.29
SP_0509	type I restriction-modification system, M subunit	8.639	253	97.15	100.00	94.36	99.55	0.33
SP_0124	hypothetical protein	8.639	253	97.15	100.00	78.26	99.05	1.19
SP_0576	transcription antiterminator Lict	8.637	255	97.13	100.00	95.47	99.60	0.38
SP_1833	cell wall surface anchor family protein	8.625	267	97.00	100.00	80.71	97.94	4.37
SP_1679	hypothetical protein	8.607	285	96.79	100.00	84.52	93.30	3.12
SP_1859	putative transporter	8.596	296	96.67	100.00	96.17	99.87	0.22
SP_1035	iron-compound ABC transporter, ATP-binding protein	8.595	297	96.66	100.00	98.11	99.61	0.22
SP_1795	putative sucrose-6-phosphate hydrolase	8.588	304	96.58	100.00	96.36	98.25	0.70
SP_1856	transcriptional regulator, MerR family	8.585	307	96.55	100.00	88.60	99.83	0.49
SP_1431	putative type II DNA modification methyltransferase	8.579	313	96.48	100.00	92.68	99.56	0.33
SP_2158	L-fucose isomerase	8.574	318	96.42	100.00	91.67	98.60	0.85
SP_1033	iron-compound ABC transporter, permease protein	8.561	331	96.28	100.00	98.39	99.61	0.16
SP_2152	conserved hypothetical protein	8.551	341	96.17	100.00	98.81	99.74	0.12
SP_2150	ornithine carbamoyltransferase	8.549	343	96.14	100.00	98.51	99.94	0.14
SP_2151	carbamate kinase	8.547	345	96.12	100.00	98.66	99.74	0.26
SP_0137	ABC transporter, ATP-binding protein	8.544	348	96.09	100.00	92.88	99.90	0.23
SP_2168	putative fucose operon repressor	8.524	368	95.86	100.00	96.50	99.66	0.33
SP_0314	hyaluronidase	8.521	371	95.83	100.00	93.85	98.69	0.30
SP_1899	msm operon regulatory protein	8.51	382	95.70	100.00	95.11	99.26	0.75
SP_0125	hypothetical protein	8.498	394	95.57	100.00	95.08	99.64	0.78
SP_1992	cell wall surface anchor family protein	8.481	411	95.38	100.00	88.69	97.45	2.10
SP_2148	arginine deiminase	8.473	419	95.29	100.00	96.33	99.69	0.17
SP_0886	putative type I restriction-modification system, M subunit	8.459	433	95.13	100.00	97.30	98.86	0.65
SP_0705	hypothetical protein	8.458	434	95.12	100.00	95.06	99.50	0.48
SP_2153	peptidase, M20/M25/M40 family	8.457	435	95.11	100.00	94.62	99.05	0.36
SP_1946	putative transcriptional regulator PlcR	8.453	439	95.06	100.00	81.98	97.09	1.65
SP_1032	iron-compound ABC transporter, iron compound-binding protein	8.444	448	94.96	100.00	96.22	99.88	0.28
SP_2024	PTS system, IIA component	8.417	475	94.66	100.00	93.14	99.82	0.41
SP_0133	hypothetical protein	8.411	481	94.59	100.00	91.85	97.82	1.48
SP_1034	iron-compound ABC transporter, permease protein	8.406	486	94.53	100.00	96.82	99.93	0.14
SP_1494	hypothetical protein	8.394	498	94.40	100.00	94.05	96.71	1.23
SP_1705	hypothetical protein	8.353	539	93.94	100.00	93.43	98.23	0.64
SP_0998	hypothetical protein	8.348	544	93.88	100.00	85.86	99.40	1.83
SP_2193	DNA-binding response regulator	8.346	546	93.86	100.00	83.87	99.41	1.98
SP_1704	ABC transporter, ATP-binding protein	8.341	551	93.80	100.00	94.74	98.86	0.74
SP_1706	hypothetical protein	8.315	577	93.51	100.00	93.54	98.56	1.10
SP_0529	BlpC ABC transporter	8.28	612	93.12	100.00	87.86	98.15	1.14
SP_1930	hypothetical protein	8.267	625	92.97	100.00	90.70	97.30	1.62
SP_1935	hypothetical protein	8.266	626	92.96	100.00	92.94	98.48	0.95
SP_1932	hypothetical protein	8.266	626	92.96	96.88	86.11	96.61	1.14
SP_2167	putative L-fuculose kinase fucK	8.224	668	92.49	100.00	90.32	97.37	2.49
SP_1958	hypothetical protein	8.204	688	92.26	100.00	90.91	98.64	1.89
SP_0089	hypothetical protein	8.178	714	91.97	96.77	72.73	92.65	4.06
SP_0181	conserved hypothetical protein	8.167	725	91.85	100.00	83.11	98.42	1.03
SP_0507	putative type I restriction-modification system, S subunit	8.132	760	91.45	100.00	70.39	99.33	0.95
SP_1493	hypothetical protein	8.132	760	91.45	100.00	86.67	98.37	1.15
SP_1039	hypothetical protein	8.128	764	91.41	100.00	75.00	99.48	1.68
SP_1658	hypothetical protein	8.128	764	91.41	100.00	89.29	95.30	2.96
SP_1210	hypothetical protein	8.109	783	91.19	100.00	94.55	99.60	0.93
SP_1250	conserved domain protein	8.068	824	90.73	100.00	85.39	96.90	2.73
SP_2019	ABC transporter, ATP-binding protein, truncation	8.056	836	90.60	100.00	73.49	96.93	1.47
SP_1937	autolysin	8.025	867	90.25	100.00	89.62	98.44	3.05
SP_0892	putative type I restriction-modification system, R subunit	8.019	873	90.18	100.00	95.05	99.64	0.21
SP_1934	hypothetical protein	7.986	906	89.81	100.00	90.07	96.51	1.64
SP_0449	hypothetical protein	7.93	962	89.18	100.00	83.05	99.77	0.47
SP_1822	conserved domain protein	7.915	977	89.01	100.00	72.13	97.96	5.42
SP_1251	putative endonuclease	7.899	993	88.83	100.00	90.38	98.19	1.62
SP_0633	hypothetical protein	7.83	1.062	88.06	100.00	75.86	96.66	1.39
SP_0135	putative glycosyl transferase	7.728	1.164	86.91	100.00	89.68	99.19	0.74
SP_0379	conserved hypothetical protein	7.561	1.331	85.03	100.00	94.33	98.83	0.77
SP_0950	acetyltransferase, GNAT family	7.542	1.35	84.82	100.00	88.55	99.31	0.81
SP_0139	conserved domain protein	7.515	1.377	84.51	100.00	95.18	98.84	0.61
SP_0041	bacteriocin BlpU	7.458	1.434	83.87	100.00	81.58	96.05	3.02
SP_0138	hypothetical protein	7.356	1.536	82.73	100.00	92.35	99.94	0.19
SP_0088	hypothetical protein	7.333	1.559	82.47	98.84	75.58	92.27	7.38
SP_0506	integrase/recombinase, phage integrase family	7.318	1.574	82.30	100.00	86.83	99.89	0.29
SP_0136	glycosyl transferase, family 2	7.306	1.586	82.16	100.00	92.59	99.07	0.68
SP_0888	hypothetical protein	7.289	1.603	81.97	100.00	85.90	99.96	0.30
SP_0889	hypothetical protein	7.285	1.607	81.93	100.00	84.67	98.17	0.86
SP_1989	putative transcriptional regulator PlcR	7.28	1.612	81.87	100.00	86.86	97.07	2.70
SP_1931	hypothetical protein	7.247	1.645	81.50	100.00	83.96	98.09	2.27
SP_0596	hypothetical protein	7.163	1.729	80.56	100.00	87.04	97.53	1.17
SP_0703	hypothetical protein	7.107	1.785	79.93	100.00	91.38	95.76	1.09
SP_0595	hypothetical protein	6.999	1.893	78.71	100.00	86.00	95.59	2.55
SP_0890	integrase/recombinase, phage integrase family	6.882	2.01	77.40	100.00	82.56	99.80	0.34
SP_1809	transcriptional regulator	6.719	2.173	75.56	100.00	97.65	99.61	0.25
SP_1810	hypothetical protein	6.719	2.173	75.56	100.00	96.20	99.44	0.41
SP_1427	peptidase, U32 family	6.639	2.253	74.66	100.00	97.10	98.57	0.67
SP_0109	putative bacteriocin	6.452	2.44	72.56	100.00	74.70	88.42	11.29
SP_1040	site-specific recombinase, resolvase family	6.407	2.485	72.05	100.00	89.33	98.36	0.85
SP_1436	hypothetical protein	6.374	2.518	71.68	100.00	84.74	98.41	0.79
SP_1656	hypothetical protein	6.326	2.566	71.14	100.00	85.71	99.29	0.87
SP_1434	ABC transporter, ATP-binding/permease protein	6.32	2.572	71.08	100.00	89.58	99.41	0.44
SP_1433	transcriptional regulator, AraC family	6.273	2.619	70.55	100.00	87.27	99.27	1.52
SP_1435	ABC transporter, ATP-binding protein	6.257	2.635	70.37	100.00	96.16	99.39	0.28
SP_0891	putative type I restriction-modification system, S subunit	6.221	2.671	69.96	100.00	70.18	97.94	1.95
SP_1438	ABC transporter, ATP-binding protein	6.201	2.691	69.74	100.00	91.83	99.33	0.43
SP_2081	conserved hypothetical protein	6.05	2.842	68.04	100.00	82.35	97.53	2.80
SP_1437	conserved domain protein	5.823	3.069	65.49	100.00	91.03	99.40	0.64
SP_0328	IS1380-Spn1, transposase	5.77	3.122	64.89	100.00	81.91	99.60	0.59
SP_1048	hypothetical protein	5.482	3.41	61.65	100.00	89.25	98.65	1.37
SP_2165	fucose operon FucU protein	5.281	3.611	59.39	100.00	92.67	99.88	0.28
SP_2164	PTS system, IIA component	5.271	3.621	59.28	100.00	97.20	98.88	0.52
SP_2166	L-fuculose phosphate aldolase	5.269	3.623	59.26	100.00	89.68	99.19	0.74
SP_2163	PTS system, IIB component	5.256	3.636	59.11	100.00	98.51	99.94	0.19
SP_2161	PTS system, IID component	5.255	3.637	59.10	100.00	94.59	99.97	0.13
SP_2162	PTS system, IIC component	5.254	3.638	59.09	100.00	96.54	99.99	0.10
SP_2160	conserved hypothetical protein	5.227	3.665	58.78	100.00	94.97	99.48	0.47
SP_2159	fucolectin-related protein	5.11	3.782	57.47	100.00	87.28	99.47	0.51
SP_0476	PTS system, lactose-specific IIA component	5.073	3.819	57.05	100.00	90.00	99.48	0.53
SP_1933	hypothetical protein	5.067	3.825	56.98	100.00	91.42	99.06	1.12
SP_0473	putative regulator	5.037	3.855	56.65	100.00	98.53	99.91	0.18
SP_0474	PTS system, cellobiose-specific IIC component	5.032	3.86	56.59	100.00	98.73	99.54	0.23
SP_0475	hypothetical protein	5.019	3.873	56.44	100.00	96.82	99.04	0.49
SP_0505	putative type I restriction-modification system, S subunit	4.977	3.915	55.97	100.00	72.49	92.23	8.12
SP_0477	6-phospho-beta-galactosidase	4.969	3.923	55.88	100.00	96.35	98.51	0.56
SP_0478	PTS system, lactose-specific IIBC components	4.962	3.93	55.80	100.00	95.53	97.42	0.86
SP_2136	choline binding protein PcpA	4.801	4.091	53.99	100.00	85.19	95.88	2.03
SP_0396	PTS system, mannitol-specific IIA component	4.599	4.293	51.72	100.00	95.86	99.31	0.66
SP_0397	mannitol-1-phosphate 5-dehydrogenase	4.583	4.309	51.54	100.00	97.40	99.03	0.30
SP_0394	PTS system, mannitol-specific IIBC components	4.575	4.317	51.45	100.00	97.62	99.11	0.36
SP_0395	putative transcriptional regulator	4.564	4.328	51.33	100.00	98.46	99.34	0.22
SP_1829	galactose-1-phosphate uridylyltransferase	4.2	4.692	47.23	100.00	95.93	99.34	0.59
SP_1828	UDP-glucose 4-epimerase	4.192	4.7	47.14	100.00	93.75	99.57	0.75
SP_1830	putative phosphate transport system regulatory protein PhoU	4.189	4.703	47.11	100.00	94.74	97.79	1.53
SP_1831	hypothetical protein	4.111	4.781	46.23	100.00	94.30	98.73	1.23
SP_0685	hypothetical protein	3.82	5.072	42.96	94.12	70.00	76.96	6.00
SP_0508	type I restriction-modification system, S subunit	3.44	5.452	38.69	100.00	70.04	84.58	13.24
SP_0390	choline binding protein G	3.265	5.627	36.72	100.00	73.01	98.84	1.85
SP_1038	hypothetical protein	3.126	5.766	35.16	100.00	72.22	99.95	1.01
SP_1936	putative type II restriction-modification system regulatory protein	2.899	5.993	32.60	98.11	84.75	96.99	2.44
SP_2190	choline binding protein A	2.897	5.995	32.58	100.00	70.00	73.83	5.01
SP_0116	hypothetical protein	2.361	6.531	26.55	98.73	85.33	92.68	4.27
SP_0887	putative type I restriction-modification system, S subunit	2.118	6.774	23.82	100.00	82.92	98.39	1.18
SP_0117	pneumococcal surface protein A	958	7.934	10.77	100.00	70.00	83.52	7.42
SP_0134	hypothetical protein	904	7.988	10.17	100.00	76.27	96.38	5.75
SP_1047	hypothetical protein	608	8.284	6.84	100.00	93.18	98.44	1.65
SP_0082	cell wall surface anchor family protein	485	8.407	5.45	100.00	81.21	98.83	1.28
SP_0455	hypothetical protein	63	8.829	0.71	100.00	79.25	91.34	8.27
SP_0997	hypothetical protein	60	8.832	0.67	100.00	86.77	99.18	2.50
SP_1834	hypothetical protein	32	8.86	0.36	100.00	96.05	98.89	1.21
SP_1108	hypothetical protein	7	8.885	0.08	88.89	82.35	84.69	1.99
SP_1495	hypothetical protein	4	8.888	0.04	98.75	98.53	98.58	0.11
SP_0504	hypothetical protein	3	8.889	0.03	100.00	95.56	97.04	2.57
SP_0684	hypothetical protein	NO HITS FOUND	-	-	-	-	-	-
SP_0472	hypothetical protein	NO HITS FOUND	-	-	-	-	-	-
The sequences of the unique protein biomarkers from Kilian and Tettelin., 2019 were used as reference for a protein BLAST against the all the S. pneumoniae retrieved from NCBI.

## Sheet: Supporting_Information_4
Supporting Information 4. Presence of the 224 unique protein biomarkers in the 11 Streptococcus pneumoniae strains selected strains for surface-shaving
Locus of the unique proteins in TIGR4 strain	Protein description	Streptococcus pneumoniae proteomes with the protein	Streptococcus pneumoniae proteomes without the protein	Proteomes with the Unique protein (%)	Maximum Identity value of the protein hits (%)	Minimum Identity value of the protein hits (%)	Average Identity value of the protein hits (%)	SD
SP_1038	hypothetical protein	11	0	100.00	100.00	100.00	100.00	0.00
SP_2020	transcriptional regulator, GntR family	11	0	100.00	100.00	100.00	100.00	0.00
SP_2024	PTS system, IIA component	11	0	100.00	100.00	100.00	100.00	0.00
SP_0858	putative membrane protein	11	0	100.00	100.00	100.00	100.00	0.00
SP_1694	hypothetical protein	11	0	100.00	100.00	100.00	100.00	0.00
SP_1821	sugar-binding transcriptional regulator, LacI family	11	0	100.00	100.00	100.00	100.00	0.00
SP_2086	phosphate ABC transporter, permease protein	11	0	100.00	100.00	99.63	99.90	0.17
SP_2150	ornithine carbamoyltransferase	11	0	100.00	100.00	99.70	99.97	0.09
SP_1925	hypothetical protein	11	0	100.00	100.00	99.51	99.96	0.15
SP_0324	PTS system, IIC component	11	0	100.00	100.00	99.61	99.96	0.12
SP_1823	MgtC/SapB family protein	11	0	100.00	100.00	99.58	99.96	0.13
SP_0175	6,7-dimethyl-8-ribityllumazine synthase	11	0	100.00	100.00	99.36	99.94	0.19
SP_1859	putative transporter	11	0	100.00	100.00	99.63	99.93	0.15
SP_0137	ABC transporter, ATP-binding protein	11	0	100.00	100.00	99.63	99.93	0.13
SP_1885	trehalose operon transcriptional repressor	11	0	100.00	100.00	99.58	99.92	0.17
SP_1034	iron-compound ABC transporter, permease protein	11	0	100.00	100.00	99.70	99.92	0.14
SP_1032	iron-compound ABC transporter, iron compound-binding protein	11	0	100.00	100.00	99.41	99.89	0.20
SP_1224	conserved domain protein	11	0	100.00	100.00	98.75	99.89	0.38
SP_1923	pneumolysin	11	0	100.00	100.00	99.79	99.87	0.11
SP_1824	ABC transporter, permease protein	11	0	100.00	100.00	99.82	99.87	0.08
SP_0322	glucuronyl hydrolase	11	0	100.00	100.00	98.99	99.86	0.31
SP_0125	hypothetical protein	11	0	100.00	100.00	98.36	99.85	0.52
SP_0330	sugar binding transcriptional regulator RegR	11	0	100.00	100.00	99.40	99.84	0.21
SP_1039	hypothetical protein	11	0	100.00	100.00	98.11	99.82	0.57
SP_2087	phosphate ABC transporter, ATP-binding protein	11	0	100.00	100.00	98.80	99.78	0.49
SP_2084	phosphate ABC transporter, phosphate-binding protein	11	0	100.00	100.00	98.97	99.78	0.35
SP_2083	sensor histidine kinase PnpS	11	0	100.00	100.00	99.55	99.75	0.14
SP_1827	hypothetical protein	11	0	100.00	100.00	99.09	99.75	0.37
SP_2023	PTS system, IIB component	11	0	100.00	100.00	99.02	99.73	0.46
SP_0253	glycerol dehydrogenase	11	0	100.00	100.00	99.45	99.72	0.12
SP_2088	phosphate transport system regulatory protein PhoU	11	0	100.00	100.00	99.07	99.71	0.38
SP_2152	conserved hypothetical protein	11	0	100.00	99.80	99.40	99.71	0.14
SP_2151	carbamate kinase	11	0	100.00	100.00	99.37	99.71	0.26
SP_2193	DNA-binding response regulator	11	0	100.00	100.00	99.08	99.71	0.31
SP_1895	sugar ABC transporter, permease protein	11	0	100.00	100.00	99.28	99.71	0.39
SP_0325	PTS system, IID component	11	0	100.00	100.00	98.53	99.70	0.46
SP_1550	glutathione S-transferase family protein	11	0	100.00	100.00	99.24	99.69	0.41
SP_2082	response regulator	11	0	100.00	100.00	98.72	99.69	0.54
SP_1431	putative type II DNA modification methyltransferase	11	0	100.00	99.75	99.49	99.68	0.12
SP_0251	putative formate acetyltransferase	11	0	100.00	99.75	99.51	99.68	0.10
SP_0859	membrane protein	11	0	100.00	100.00	100.00	99.67	0.10
SP_1210	hypothetical protein	11	0	100.00	100.00	98.18	99.67	0.74
SP_1035	iron-compound ABC transporter, ATP-binding protein	11	0	100.00	100.00	99.24	99.65	0.20
SP_2022	PTS system, IIC component	11	0	100.00	99.77	99.30	99.62	0.19
SP_1833	cell wall surface anchor family protein	11	0	100.00	99.86	98.73	99.62	0.33
SP_1684	PTS system, IIBC components	11	0	100.00	99.80	99.21	99.62	0.20
SP_0177	riboflavin synthase, alpha subunit	11	0	100.00	100.00	99.05	99.61	0.36
SP_0994	hypothetical protein	11	0	100.00	99.83	98.98	99.60	0.23
SP_1033	iron-compound ABC transporter, permease protein	11	0	100.00	99.70	99.40	99.59	0.15
SP_0176	3,4-dihydroxy-2-butanone 4-phosphate synthase/GTP cyclohydrolase II	11	0	100.00	99.75	99.25	99.59	0.20
SP_0245	putative pyruvate formate-lyase-activating enzyme	11	0	100.00	100.00	99.23	99.58	0.21
SP_0247	transcriptional regulator	11	0	100.00	100.00	99.08	99.58	0.48
SP_2192	sensor histidine kinase	11	0	100.00	100.00	98.65	99.57	0.42
SP_0321	PTS system, IIA component	11	0	100.00	100.00	97.92	99.56	0.71
SP_2016	nicotinate-nucleotide pyrophosphorylase	11	0	100.00	100.00	98.97	99.56	0.27
SP_0707	ABC transporter, ATP-binding protein	11	0	100.00	100.00	99.07	99.54	0.36
SP_0950	acetyltransferase, GNAT family	11	0	100.00	100.00	98.80	99.51	0.59
SP_1500	amino acid ABC transporter, amino acid-binding protein	11	0	100.00	100.00	98.56	99.48	0.47
SP_0576	transcription antiterminator Lict	11	0	100.00	100.00	99.93	99.48	0.43
SP_1917	hypothetical protein	11	0	100.00	100.00	98.33	99.47	0.67
SP_1264	conserved domain protein	11	0	100.00	100.00	98.27	99.47	0.48
SP_0178	riboflavin biosynthesis protein RibD	11	0	100.00	99.73	98.63	99.45	0.35
SP_0705	hypothetical protein	11	0	100.00	100.00	98.40	99.45	0.54
SP_2021	glycosyl hydrolase, family 1	11	0	100.00	100.00	98.70	99.38	0.47
SP_2085	phosphate ABC transporter, permease protein	11	0	100.00	100.00	99.30	99.36	0.21
SP_0317	4-hydroxy-2-oxoglutarate aldolase/2-dehydro-3-deoxyphosphogluconate aldolase	11	0	100.00	100.00	98.09	99.35	0.68
SP_0248	PTS system, IIA component	11	0	100.00	100.00	99.06	99.32	0.44
SP_0329	hypothetical protein	11	0	100.00	100.00	97.14	99.30	0.86
SP_0320	oxidoreductase, short chain dehydrogenase/reductase family	11	0	100.00	99.63	98.89	99.29	0.31
SP_1924	hypothetical protein	11	0	100.00	100.00	98.53	99.29	0.53
SP_0899	conserved hypothetical protein	11	0	100.00	99.31	98.97	99.28	0.11
SP_1223	conserved hypothetical protein	11	0	100.00	100.00	98.81	99.24	0.60
SP_0319	conserved domain protein	11	0	100.00	99.53	98.59	99.23	0.38
SP_0318	carbohydrate kinase, PfkB family	11	0	100.00	99.70	98.80	99.21	0.24
SP_1495	hypothetical protein	11	0	100.00	100.00	97.50	99.09	0.81
SP_0577	PTS system, beta-glucosides-specific IIABC components	11	0	100.00	100.00	98.53	99.09	0.59
SP_2158	L-fucose isomerase	11	0	100.00	99.49	97.45	99.09	0.60
SP_0252	transaldolase family protein	11	0	100.00	100.00	98.20	99.06	0.68
SP_2153	peptidase, M20/M25/M40 family	11	0	100.00	99.77	98.65	99.06	0.30
SP_1894	sucrose phosphorylase	11	0	100.00	99.58	98.13	99.02	0.42
SP_1896	sugar ABC transporter, permease protein	11	0	100.00	100.00	98.61	99.00	0.39
SP_0578	6-phospho-beta-glucosidase	11	0	100.00	100.00	98.30	98.98	0.58
SP_1883	putative dextran glucosidase DexS	11	0	100.00	99.63	98.15	98.96	0.55
SP_1899	msm operon regulatory protein	11	0	100.00	100.00	95.11	98.89	1.29
SP_0139	conserved domain protein	11	0	100.00	99.20	97.59	98.87	0.50
SP_1704	ABC transporter, ATP-binding protein	11	0	100.00	100.00	97.61	98.74	0.83
SP_1898	alpha-galactosidase	11	0	100.00	100.00	95.56	98.73	1.14
SP_0706	hypothetical protein	11	0	100.00	99.57	97.86	98.72	0.63
SP_0582	hypothetical protein	11	0	100.00	100.00	95.99	98.71	1.28
SP_0998	hypothetical protein	11	0	100.00	100.00	85.86	98.71	4.26
SP_0246	transcriptional regulator, DeoR family	11	0	100.00	100.00	97.98	98.68	0.81
SP_0124	hypothetical protein	11	0	100.00	100.00	96.00	98.55	98.55
SP_2191	conserved hypothetical protein	11	0	100.00	100.00	97.14	98.49	1.15
SP_0704	hypothetical protein	11	0	100.00	99.61	97.64	98.46	0.54
SP_0181	conserved hypothetical protein	11	0	100.00	99.56	97.78	98.38	0.64
SP_0250	PTS system, IIC component	11	0	100.00	99.96	97.73	98.37	0.56
SP_0323	PTS system, IIB component	11	0	100.00	99.39	96.93	98.21	0.75
SP_1705	hypothetical protein	11	0	100.00	99.05	97.65	98.20	0.46
SP_1795	putative sucrose-6-phosphate hydrolase	11	0	100.00	99.09	97.27	98.18	0.58
SP_1832	hypothetical protein	11	0	100.00	98.98	95.88	97.96	1.12
SP_1946	putative transcriptional regulator PlcR	11	0	100.00	100.00	96.86	97.94	1.07
SP_1958	hypothetical protein	11	0	100.00	100.00	94.34	97.77	2.20
SP_1934	hypothetical protein	11	0	100.00	97.87	93.62	97.77	1.20
SP_0326	preprotein translocase, YajC subunit	11	0	100.00	98.97	95.88	97.75	1.01
SP_1992	cell wall surface anchor family protein	11	0	100.00	99.55	95.93	97.49	1.04
SP_1930	hypothetical protein	11	0	100.00	100.00	95.35	97.36	1.48
SP_1936	putative type II restriction-modification system regulatory protein	11	0	100.00	100.00	92.98	97.23	3.09
SP_1989	putative transcriptional regulator PlcR	11	0	100.00	99.00	87.96	97.20	3.13
SP_0772	hypothetical protein	11	0	100.00	100.00	91.43	97.18	2.94
SP_0133	hypothetical protein	11	0	100.00	99.46	93.20	97.03	1.09
SP_0327	hypothetical protein	11	0	100.00	97.59	96.48	96.97	0.29
SP_1494	hypothetical protein	11	0	100.00	98.81	95.24	96.97	1.44
SP_1932	hypothetical protein	11	0	100.00	96.88	96.77	96.87	0.03
SP_0448	hypothetical protein	11	0	100.00	97.73	94.74	96.87	0.94
SP_0389	hypothetical protein	11	0	100.00	100.00	83.58	96.46	6.34
SP_1937	autolysin	11	0	100.00	100.00	85.85	95.93	5.20
SP_1826	ABC transporter, substrate-binding protein	11	0	100.00	96.06	94.65	95.64	0.64
SP_0041	bacteriocin BlpU	11	0	100.00	100.00	86.84	94.50	4.28
SP_0860	pyrrolidone-carboxylate peptidase	11	0	100.00	100.00	77.44	93.07	10.62
SP_1679	hypothetical protein	11	0	100.00	100.00	87.72	92.30	3.38
SP_0528	peptide pheromone BlpC	11	0	100.00	100.00	82.05	89.05	6.24
SP_1926	hypothetical protein	10	1	90.91	100.00	100.00	100.00	0.00
SP_1825	ABC transporter, ATP-binding protein	10	1	90.91	100.00	99.70	99.91	0.14
SP_0449	hypothetical protein	10	1	90.91	100.00	99.15	99.83	0.36
SP_0471	conserved hypothetical protein	10	1	90.91	100.00	98.94	99.79	0.45
SP_0886	putative type I restriction-modification system, M subunit	10	1	90.91	100.00	97.49	99.69	0.78
SP_1433	transcriptional regulator, AraC family	10	1	90.91	99.70	99.39	99.67	0.10
SP_1856	transcriptional regulator, MerR family	10	1	90.91	100.00	98.29	99.66	0.72
SP_2148	arginine deiminase	10	1	90.91	99.76	99.51	99.64	0.13
SP_1438	ABC transporter, ATP-binding protein	10	1	90.91	100.00	99.18	99.62	0.23
SP_2017	membrane protein	10	1	90.91	100.00	98.85	99.61	0.45
SP_1434	ABC transporter, ATP-binding/permease protein	10	1	90.91	99.83	99.14	99.59	0.26
SP_1897	sugar ABC transporter, sugar-binding protein	10	0	90.91	100.00	99.28	99.59	0.22
SP_0997	hypothetical protein	10	1	90.91	100.00	98.49	99.55	0.73
SP_1437	conserved domain protein	10	1	90.91	100.00	98.64	99.39	0.50
SP_1656	hypothetical protein	10	1	90.91	100.00	98.39	99.03	0.83
SP_0249	PTS system, IIB component	10	1	90.91	99.02	98.04	98.92	0.31
SP_1108	hypothetical protein	10	1	90.91	100.00	94.34	98.90	2.00
SP_1918	ABC transporter, ATP-binding protein	10	1	90.91	100.00	97.96	98.86	0.58
SP_1493	hypothetical protein	10	1	90.91	99.73	98.10	98.86	0.49
SP_0314	hyaluronidase	10	1	90.91	98.88	98.47	98.71	0.14
SP_1048	hypothetical protein	10	1	90.91	98.93	97.85	98.71	0.46
SP_1935	hypothetical protein	10	1	90.91	99.16	98.28	98.65	0.40
SP_1237	acetyltransferase, GNAT family	10	1	90.91	98.93	97.86	98.50	0.49
SP_0529	BlpC ABC transporter	10	1	90.91	100.00	97.31	98.47	0.86
SP_1706	hypothetical protein	10	1	90.91	100.00	96.80	98.46	1.38
SP_0135	putative glycosyl transferase	10	1	90.91	100.00	98.41	98.41	0.62
SP_1427	peptidase, U32 family	10	1	90.91	99.17	96.68	97.97	0.86
SP_2167	putative L-fuculose kinase fucK	10	1	90.91	99.57	94.19	97.72	2.30
SP_1834	hypothetical protein	10	1	90.91	98.68	96.05	97.47	1.12
SP_0455	hypothetical protein	10	1	90.91	100.00	74.51	97.09	7.97
SP_1250	conserved domain protein	10	1	90.91	99.54	85.39	96.88	4.45
SP_0472	hypothetical protein	10	1	90.91	100.00	92.98	95.18	2.29
SP_0088	hypothetical protein	10	1	90.91	100.00	77.65	87.37	8.85
SP_0506	integrase/recombinase, phage integrase family	9	2	81.82	100.00	99.62	99.87	0.19
SP_2168	putative fucose operon repressor	9	2	81.82	100.00	99.61	99.70	0.17
SP_1822	conserved domain protein	9	2	81.82	100.00	98.36	99.64	0.60
SP_0138	hypothetical protein	9	2	81.82	100.00	99.30	99.62	0.36
SP_1809	transcriptional regulator	9	2	81.82	99.74	99.48	99.57	0.13
SP_0510	type I restriction-modification system, R subunit	9	2	81.82	99.87	99.10	99.53	0.23
SP_0509	type I restriction-modification system, M subunit	9	3	81.82	99.80	97.78	99.46	0.65
SP_1435	ABC transporter, ATP-binding protein	9	2	81.82	99.83	98.78	99.42	0.34
SP_1810	hypothetical protein	9	2	81.82	100.00	98.91	99.36	0.39
SP_1884	trehalose PTS system, IIABC components	9	2	81.82	99.85	98.63	99.15	0.40
SP_0102	glycosyl transferase	9	2	81.82	99.15	97.74	98.46	0.47
SP_1658	hypothetical protein	9	2	81.82	98.84	91.67	95.51	3.03
SP_0089	hypothetical protein	9	2	81.82	96.77	90.32	94.62	2.28
SP_0109	putative bacteriocin	9	2	81.82	100.00	76.83	93.75	9.34
SP_2165	fucose operon FucU protein	8	3	72.73	100.00	99.32	99.92	0.24
SP_2163	PTS system, IIB component	8	3	72.73	11.00	99.36	99.92	0.23
SP_2162	PTS system, IIC component	8	3	72.73	100.00	99.22	99.90	0.28
SP_2161	PTS system, IID component	8	3	72.73	100.00	98.87	99.81	0.40
SP_2166	L-fuculose phosphate aldolase	8	3	72.73	100.00	98.59	99.59	0.47
SP_2159	fucolectin-related protein	8	3	72.73	100.00	99.33	99.56	0.26
SP_2160	conserved hypothetical protein	8	3	72.73	99.61	98.69	99.48	0.32
SP_0379	conserved hypothetical protein	8	3	72.73	100.00	99.02	99.42	0.45
SP_1931	hypothetical protein	8	3	72.73	100.00	96.72	98.78	0.99
SP_2164	PTS system, IIA component	8	3	72.73	99.30	97.90	98.78	0.49
SP_0136	glycosyl transferase, family 2	8	3	72.73	99.31	93.01	98.44	2.20
SP_1436	hypothetical protein	8		72.73	98.43	97.91	98.37	0.18
SP_2081	conserved hypothetical protein	8	3	72.73	98.69	94.77	97.39	1.26
SP_0595	hypothetical protein	8	3	72.73	100.00	94.00	97.17	2.44
SP_0390	choline binding protein G	8	3	72.73	99.63	87.50	96.05	4.99
SP_1251	putative endonuclease	7	4	63.64	99.07	97.48	98.57	0.57
SP_1040	site-specific recombinase, resolvase family	7	4	63.64	98.93	97.54	98.40	0.45
SP_2136	choline binding protein PcpA	7	4	63.64	100.00	93.96	97.79	2.74
SP_0633	hypothetical protein	7	4	63.64	97.50	96.67	97.26	0.40
SP_0473	putative regulator	6	5	54.55	100.00	99.75	99.92	0.13
SP_0892	putative type I restriction-modification system, R subunit	6	5	54.55	99.63	99.54	99.59	0.05
SP_0474	PTS system, cellobiose-specific IIC component	6	5	54.55	99.77	99.32	99.58	0.22
SP_0396	PTS system, mannitol-specific IIA component	6	5	54.55	100.00	99.31	99.54	0.36
SP_1933	hypothetical protein	6	5	54.55	100.00	98.86	99.49	0.46
SP_0395	putative transcriptional regulator	6	5	54.55	99.69	99.23	99.41	0.18
SP_0476	PTS system, lactose-specific IIA component	6	5	54.55	100.00	99.12	99.41	0.45
SP_0328	IS1380-Spn1, transposase	6	5	54.55	99.78	99.33	99.36	0.20
SP_0397	mannitol-1-phosphate 5-dehydrogenase	6	5	54.55	99.47	98.94	99.21	0.24
SP_0475	hypothetical protein	6	5	54.55	99.54	98.57	99.11	0.32
SP_0394	PTS system, mannitol-specific IIBC components	6	4	54.55	99.15	98.81	98.98	0.15
SP_0477	6-phospho-beta-galactosidase	6	5	54.55	99.79	98.09	98.58	0.63
SP_0478	PTS system, lactose-specific IIBC components	6	5	54.55	97.85	96.96	97.61	0.33
SP_0116	hypothetical protein	6	5	54.55	98.73	95.06	96.43	1.22
SP_0703	hypothetical protein	6	5	54.55	96.55	94.83	95.69	0.77
SP_0685	hypothetical protein	6	5	54.55	94.12	70.00	82.45	9.75
SP_0888	hypothetical protein	5	6	45.45	100.00	100.00	100.00	0.00
SP_1828	UDP-glucose 4-epimerase	5	6	45.45	100.00	99.69	99.82	0.17
SP_0890	integrase/recombinase, phage integrase family	5	6	45.45	100.00	99.69	99.81	0.17
SP_0507	putative type I restriction-modification system, S subunit	5	6	45.45	99.44	98.88	99.33	0.25
SP_0082	cell wall surface anchor family protein	5	6	45.45	99.50	98.33	98.94	0.46
SP_0889	hypothetical protein	5	6	45.45	100.00	97.81	98.25	0.98
SP_0891	putative type I restriction-modification system, S subunit	4	7	36.36	100.00	99.00	99.63	0.48
SP_1829	galactose-1-phosphate uridylyltransferase	4	7	36.36	99.39	98.98	99.29	0.21
SP_1831	hypothetical protein	4	7	36.36	98.50	96.34	97.96	1.08
SP_0596	hypothetical protein	3	8	27.27	97.92	97.92	97.92	0.00
SP_1830	putative phosphate transport system regulatory protein PhoU	3	8	27.27	96.24	96.24	96.24	0.00
SP_0505	putative type I restriction-modification system, S subunit	3	8	27.27	100.00	83.24	88.92	9.60
SP_0887	putative type I restriction-modification system, S subunit	2	9	18.18	99.66	97.49	98.58	1.53
SP_2019	ABC transporter, ATP-binding protein, truncation	2	9	18.18	96.88	96.88	96.88	0.00
SP_2190	choline binding protein A	2	9	18.18	73.52	71.50	72.51	1.43
SP_0134	hypothetical protein	1	10	9.09	100.00	100.00	100.00
SP_1047	hypothetical protein	1	10	9.09	99.05	99.05	99.05
SP_0117	pneumococcal surface protein A	1	10	9.09	83.12	83.12	83.12
SP_0508	type I restriction-modification system, S subunit	1	10	9.09	70.09	70.09	6.37
SP_0504	hypothetical protein	NO HITS FOUND
SP_0684	hypothetical protein	NO HITS FOUND
The sequences of the unique protein biomarkers from Kilian and Tettelin., 2019 were used as reference for a protein BLAST against the proteomes of the 11 S. pneumoniae strains used for surface shaving.
SD, standard deviation

## Sheet: Supporting_Information_5
Supporting Information 5. Proteomic information and functional annotation of the identified proteins by surface-shaving and tandem mass spectrometry for the 11 Streptococcus pneumoniae strains
N°	Locus in TIGR4 strain	UniProt entry number	Description	CCUG 17113	Coverage [%]	# Peptides	# PSMs	# Unique Peptides	Score Sequest HT: Sequest HT	# Peptides (by Search Engine): Sequest HT	Replicates with the protein	CCUG 1350	Coverage [%]	# Peptides	# PSMs	# Unique Peptides	Score Sequest HT: Sequest HT	# Peptides (by Search Engine): Sequest HT	Replicates with the protein	CCUG 28588	Coverage [%]	# Peptides	# PSMs	# Unique Peptides	Score Sequest HT: Sequest HT	# Peptides (by Search Engine): Sequest HT	Replicates with the protein	CCUG 32672	Coverage [%]	# Peptides	# PSMs	# Unique Peptides	Score Sequest HT: Sequest HT	# Peptides (by Search Engine): Sequest HT	Replicates with the protein	CCUG 33774	Coverage [%]	# Peptides	# PSMs	# Unique Peptides	Score Sequest HT: Sequest HT	# Peptides (by Search Engine): Sequest HT	Replicates with the protein	CCUG 35180	Coverage [%]	# Peptides	# PSMs	# Unique Peptides	Score Sequest HT: Sequest HT
1	SP_0001	O08397	Chromosomal replication initiator protein DnaA																									ONG45167.1	4	2	2	2	4.01	2	2
2	SP_0002	O06672	Beta sliding clamp (Beta clamp) (Sliding clamp) (Beta-clamp processivity factor) (DNA polymerase III beta sliding clamp subunit) (DNA polymerase III subunit beta)																									ONG45168.1	8	3	9	3	30.65	3	2	OAB73876.1	7	2	11	2	35.66	2	3	OAB76270.1	6	2	13	2	45.88
3	SP_0004	A0A0H2UMR5	Ribosome-binding ATPase YchF																	OBX45685.1	24	6	15	6	38.67	6	3	ONG45190.1	27	8	43	8	145.40	8	2	OAB73874.1	18	4	21	4	62.77	4	3	OAB76272.1	26	8	46	8	126.90
4	SP_0007	P64405	RQC P-site tRNA stabilizing factor (RqcP) (Ribosome-associated protein quality control protein P)
5	SP_0012	Q97TC4	Hypoxanthine-guanine phosphoribosyltransferase (HGPRT) (HGPRTase) (EC 2.4.2.8)																																									OAB76280.1	12	2	5	2	12.91
6	SP_0013	O69076	ATP-dependent zinc metalloprotease FtsH (EC 3.4.24.-)	AAK98816.1	4	2	7	2	18.23	2	3	OAB67879.1	4	2	7	2	19.20	2	3	OBX45676.1	11	5	22	5	66.64	5	3	ONG45199.1	29	14	115	14	427.10	14	2	OAB73865.1	19	9	46	9	151.10	9	3	OAB76281.1	29	14	94	14	309.10
7	SP_0019	P65887	Adenylosuccinate synthetase (AMPSase) (AdSS) (EC 6.3.4.4) (IMP--aspartate ligase)																	OBX44405.1	6	2	2	2	5.16	2	1	ONG44672.1	15	5	19	5	54.68	5	2	OAB71416.1	13	4	15	4	37.94	4	2	OAB80918.1	13	4	18	4	43.92
8	SP_0027	P65239	Ribose-phosphate pyrophosphokinase 1 (RPPK 1) (EC 2.7.6.1) (5-phospho-D-ribosyl alpha-1-diphosphate synthase 1) (Phosphoribosyl diphosphate synthase 1) (Phosphoribosyl pyrophosphate synthase 1) (P-Rib-PP synthase 1) (PRPP synthase 1) (PRPPase 1)																									ONG46863.1	14	3	5	3	14.85	3	2									OAB80871.1	14	3	6	3	18.28
9	SP_0032	P59199	DNA polymerase I (POL I) (EC 2.7.7.7)
10	SP_0033	A0A0H2UMW1	CoA-binding domain-containing protein	AAK98837.1	17	3	10	3	13.18	3	3	OAB65030.1	17	3	17	3	22.97	3	3	OBX38361.1	17	3	15	3	23.88	3	3	ONG46867.1	34	5	63	5	131.20	5	2	OAB73178.1	23	4	16	4	23.71	4	3	OAB80874.1	34	5	34	5	58.73
11	SP_0037	Q97TA6	Phosphate acyltransferase (EC 2.3.1.274) (Acyl-ACP phosphotransacylase) (Acyl-[acyl-carrier-protein]--phosphate acyltransferase) (Phosphate-acyl-ACP acyltransferase)																									ONG46871.1	13	4	7	4	20.90	4	2									OAB80878.1	13	4	16	4	43.37
12	SP_0044	Q07296	Phosphoribosylaminoimidazole-succinocarboxamide synthase (EC 6.3.2.6) (SAICAR synthetase)
13	SP_0045	A0A0H2UMW6	Putative phosphoribosylformylglycinamidine synthase
14	SP_0050	Q97T99	Bifunctional purine biosynthesis protein PurH [Includes: Phosphoribosylaminoimidazolecarboxamide formyltransferase (EC 2.1.2.3) (AICAR transformylase); IMP cyclohydrolase (EC 3.5.4.10) (ATIC) (IMP synthase) (Inosinicase)]
15	SP_0051	Q97T98	Phosphoribosylamine--glycine ligase (EC 6.3.4.13) (GARS) (Glycinamide ribonucleotide synthetase) (Phosphoribosylglycinamide synthetase)
16	SP_0056	A0A0H2UMU6	Adenylosuccinate lyase (ASL) (EC 4.3.2.2) (Adenylosuccinase)																	OBX46936.1	12	4	6	4	16.13	4	3	ONG46892.1	12	4	9	4	21.03	4	2	OAB73157.1	7	3	4	3	8.13	3	2	OAB80900.1	20	7	17	7	38.70
17	SP_0057	P49610	Beta-N-acetylhexosaminidase (EC 3.2.1.52)	AAK98861.1	12	16	95	16	288.30	16	3	OAB65008.1	20	28	297	28	1,005.00	28	3	OBX46935.1	53	67	1.742	67	5,864.00	67	3	ONG46893.1	32	39	251	39	880.20	39	2	OAB73156.1	28	36	309	36	938.10	36	3	OAB80901.1	28	37	331	37	1,005.00
18	SP_0058	A0A0H2UMU7	Transcriptional regulator, GntR family
19	SP_0060	A0A0H2UN19	Glycosyl hydrolase, family 35																									ONG46895.1	8	3	3	3	8.06	3	1
20	SP_0061	A0A0H2UMU8	PTS system, IIB component																	OBX46932.1	26	2	8	2	31.17	2	3	ONG46896.1	18	2	26	2	101.00	2	2									OAB80904.1	18	2	34	2	126.20
21	SP_0065	A0A0H2UN25	Sugar isomerase domain protein AgaS																	OBX46928.1	6	2	5	2	13.63	2	3	ONG46900.1	6	2	16	2	45.41	2	2	OAB73149.1	6	2	3	2	7.33	2	3	OAB80908.1	10	3	21	3	52.16
22	SP_0066	A0A0H2UMV2	Aldose 1-epimerase (EC 5.1.3.3)																									ONG46901.1	6	2	4	2	10.23	2	2
23	SP_0079	A0A0H2UMX0	Potassium uptake protein, Trk family
24	SP_0082	A0A0H2UN40	Cell wall surface anchor family protein																									ONG46911.1	8	2	3	2	12.63	2	2
25	SP_0085	P66565	Small ribosomal subunit protein uS4 (30S ribosomal protein S4)									OAB64985.1	11	2	2	2	4.73	2	1	OBX46913.1	9	2	8	2	19.48	2	2	ONG46914.1	12	2	2	2	5.33	2	1	OAB73134.1	21	3	8	3	20.54	3	2	OAB73855.1	14	3	4	3	10.86
26	SP_0092	A0A0H2UMY0	Carbohydrate ABC transporter substrate-binding protein (Carbohydrate substrate-binding protein SP0092) (Carbohydrate SBP SP0092)									OAB64980.1	11	5	12	5	36.14	5	3	OBX44310.1	49	17	86	17	276.80	17	3	ONG46917.1	45	18	77	18	259.10	18	2	OAB73128.1	21	7	10	7	24.85	7	3	OAB73849.1	39	15	83	15	285.90
27	SP_0095	P67330	tRNA uridine(34) hydroxylase (EC 1.14.-.-) (tRNA hydroxylation protein O)																	OBX44309.1	15	4	9	4	22.90	4	3									OAB73127.1	18	4	8	4	24.40	4	2
28	SP_0097	A0A0H2UMX9	Conserved domain protein	AAK98890.1	6	2	4	2	8.95	2	2									OBX44307.1	17	4	13	4	36.54	4	3	ONG46920.1	33	11	46	11	167.50	11	2	OAB73125.1	13	3	3	3	7.29	3	2	OAB73845.1	33	13	89	13	310.00
29	SP_0103	A0A0H2UMZ0	Putative capsular polysaccharide biosynthesis protein																																	OAB73123.1	11	6	23	6	56.01	6	3
30	SP_0105	A0A0H2UN60	L-serine dehydratase (EC 4.3.1.17)																									ONG46927.1	8	2	8	2	25.96	2	2	OAB73121.1	8	2	4	2	8.45	2	3	OAB73837.1	8	2	11	2	33.77
31	SP_0112	A0A0H2UMZ3	Putative amino acid ABC transporter, periplasmic amino acid-binding protein
32	SP_0117	A0A0H2UMZ8	Pneumococcal surface protein A																									ONG46491.1	66	46	614	46	2,018.00	46	2
33	SP_0118	Q97T38	tRNA-specific 2-thiouridylase MnmA (EC 2.8.1.13)																																									OAB73829.1	6	2	5	2	14.44
34	SP_0120	Q97T36	tRNA uridine 5-carboxymethylaminomethyl modification enzyme MnmG (Glucose-inhibited division protein A)																	OBX46585.1	5	2	3	2	7.40	2	2	ONG46488.1	20	9	19	9	58.36	9	2	OAB73524.1	5	2	6	2	18.45	2	3	OAB73827.1	16	8	16	8	45.92
35	SP_0121	A0A0H2UN05	Ribonuclease J (RNase J) (EC 3.1.-.-)																																									OAB73826.1	3	2	3	2	5.98
36	SP_0122	Q97T34	DNA-directed RNA polymerase subunit epsilon (RNAP epsilon subunit) (EC 2.7.7.6) (RNA polymerase epsilon subunit) (Transcriptase subunit epsilon)																									ONG46486.1	60	3	6	3	17.99	3	2	OAB73522.1	68	3	10	3	32.29	3	3	OAB73825.1	60	3	10	3	31.08
37	SP_0148	A0A0H2UN58	ABC transporter, substrate-binding protein																	OBX46613.1	37	8	44	8	117.60	8	3	ONG46464.1	19	4	13	4	35.02	4	2									OAB73805.1	26	5	30	5	81.43
38	SP_0149	A0A0H2UN92	Lipoprotein																	OBX46614.1	11	2	4	2	11.36	2	2
39	SP_0173	P0A3R1	DNA mismatch repair protein HexB																									ONG46451.1	7	2	3	2	10.40	2	2									OAB73792.1	7	2	5	2	17.18
40	SP_0186	P63384	UvrABC system protein A (UvrA protein) (Excinuclease ABC subunit A)
41	SP_0189	A0A0H2UN57	Transcriptional regulator Spx																									ONG46439.1	12	2	3	2	6.74	2	2
42	SP_0192	Q97SX1	UPF0297 protein SP_0192									OAB65559.1	10	2	2	2	1.99	2	1									ONG46437.1	42	5	25	5	44.66	5	2	OAB73475.1	39	4	7	4	12.89	4	2	OAB73778.1	42	5	16	5	34.53
43	SP_0202	A0A0H2UN67	Anaerobic ribonucleoside-triphosphate reductase (EC 1.17.4.2)																									ONG46429.1	4	3	3	3	6.21	3	2									OAB73858.1	4	3	5	3	11.36
44	SP_0208	P66339	Small ribosomal subunit protein uS10 (30S ribosomal protein S10)	AAK98991.1	25	2	13	2	34.16	2	3	OAB65571.1	25	2	23	2	66.06	2	3	OBX46652.1	46	5	49	5	146.40	5	3	ONG46424.1	59	6	29	6	101.50	6	2	OAB73463.1	32	3	32	3	97.30	3	3	OAB73766.1	49	5	47	5	151.40
45	SP_0209	Q97SV5	Large ribosomal subunit protein uL3 (50S ribosomal protein L3)																	OBX46653.1	20	4	33	4	107.30	4	3	ONG46423.1	23	5	33	5	121.90	5	2	OAB73462.1	20	3	21	3	72.66	3	3	OAB73765.1	23	4	42	4	152.70
46	SP_0210	Q97SV4	Large ribosomal subunit protein uL4 (50S ribosomal protein L4)	AAK98993.1	16	4	10	4	17.65	4	3	OAB65573.1	24	5	27	5	55.69	5	3	OBX46654.1	24	5	29	5	78.93	5	3	ONG46422.1	35	8	38	8	136.60	8	2	OAB73461.1	43	8	48	8	128.90	8	3	OAB73764.1	35	7	59	7	209.30
47	SP_0211	Q97SV3	Large ribosomal subunit protein uL23 (50S ribosomal protein L23)	AAK98994.1	22	2	4	2	9.83	2	2	OAB65574.1	34	3	9	3	22.60	3	3	OBX46655.1	34	3	19	3	46.96	3	3	ONG46421.1	60	5	18	5	51.43	5	2	OAB73460.1	44	4	14	4	37.20	4	3	OAB73763.1	44	4	25	4	70.90
48	SP_0212	Q97SV2	Large ribosomal subunit protein uL2 (50S ribosomal protein L2)	AAK98995.1	15	3	8	3	24.00	3	3	OAB65575.1	27	7	35	7	93.55	7	3	OBX46656.1	31	6	53	6	192.80	6	3	ONG46420.1	37	10	79	10	266.30	10	2	OAB73459.1	34	8	76	8	224.40	8	3	OAB73762.1	42	11	108	11	333.80
49	SP_0213	P0A4B5	Small ribosomal subunit protein uS19 (30S ribosomal protein S19)																	OBX46657.1	22	3	15	3	37.56	3	3	ONG46419.1	22	3	12	3	29.22	3	2
50	SP_0214	P61182	Large ribosomal subunit protein uL22 (50S ribosomal protein L22)									OAB65577.1	18	2	18	2	50.36	2	3	OBX46658.1	39	3	26	3	89.68	3	3	ONG46418.1	54	6	25	6	85.75	6	2									OAB73760.1	47	5	34	5	99.38
51	SP_0215	P0A4C3	Small ribosomal subunit protein uS3 (30S ribosomal protein S3)	AAK98999.1	29	5	18	5	46.54	5	3	OAB65578.1	29	5	22	5	60.60	5	3	OBX46659.1	29	5	77	5	261.50	5	3	ONG46417.1	36	6	52	6	184.60	6	2	OAB73456.1	35	6	78	6	236.50	6	3	OAB73759.1	36	6	61	6	221.90
52	SP_0216	P0A475	Large ribosomal subunit protein uL16 (50S ribosomal protein L16)																	OBX46660.1	19	3	8	3	17.64	3	2																	OAB73758.1	9	2	6	2	14.41
53	SP_0217	P0A483	Large ribosomal subunit protein uL29 (50S ribosomal protein L29)																	OBX46661.1	32	2	7	2	18.69	2	3	ONG46415.1	34	4	28	4	68.25	4	2	OAB73454.1	43	3	21	3	52.67	3	3	OAB73757.1	53	5	35	5	80.35
54	SP_0218	P0A4B3	Small ribosomal subunit protein uS17 (30S ribosomal protein S17)																	OBX46662.1	23	2	19	2	44.63	2	3	ONG46414.1	21	2	15	2	38.67	2	2	OAB73453.1	23	2	6	2	12.91	2	2	OAB73756.1	35	4	9	4	20.30
55	SP_0219	P0A473	Large ribosomal subunit protein uL14 (50S ribosomal protein L14)																	OBX46663.1	16	2	11	2	29.58	2	3	ONG46413.1	36	6	24	6	73.92	6	2	OAB73452.1	21	3	10	3	26.92	3	3	OAB73755.1	24	4	25	4	79.23
56	SP_0220	P60629	Large ribosomal subunit protein uL24 (50S ribosomal protein L24)									OAB65583.1	28	3	5	3	12.07	3	2	OBX46664.1	28	3	16	3	45.54	3	3	ONG46412.1	44	4	30	4	104.30	4	2	OAB73451.1	28	3	15	3	42.10	3	3	OAB73754.1	50	5	39	5	127.60
57	SP_0221	Q97SV1	Large ribosomal subunit protein uL5 (50S ribosomal protein L5)									OAB65584.1	19	2	11	2	33.31	2	3	OBX46665.1	44	6	29	6	93.08	6	3	ONG46411.1	60	9	42	9	147.20	9	2	OAB73450.1	33	5	30	5	108.90	5	3	OAB73753.1	60	8	45	8	164.80
58	SP_0222	P66419	Small ribosomal subunit protein uS14 (30S ribosomal protein S14)									OAB65585.1	15	2	4	2	9.02	2	2	OBX46666.1	20	2	38	2	97.21	2	3									OAB73449.1	15	2	22	2	53.46	2	3	OAB73752.1	20	2	38	2	108.60
59	SP_0224	P66632	Small ribosomal subunit protein uS8 (30S ribosomal protein S8)																									ONG46409.1	26	4	22	4	78.13	4	2	OAB73448.1	20	3	10	3	19.09	3	3	OAB73751.1	25	5	25	5	88.10
60	SP_0225	Q97SU7	Large ribosomal subunit protein uL6 (50S ribosomal protein L6)																	OBX46668.1	34	3	11	3	36.12	3	3	ONG46408.1	38	4	18	4	74.06	4	2	OAB73447.1	34	3	14	3	39.84	3	3	OAB73750.1	28	4	18	4	67.42
61	SP_0226	Q97SU6	Large ribosomal subunit protein uL18 (50S ribosomal protein L18)									OAB65588.1	10	2	4	2	10.89	2	3	OBX46669.1	15	2	18	2	40.50	2	3	ONG46407.1	18	3	31	3	76.00	3	2	OAB73446.1	15	2	18	2	38.62	2	3	OAB73749.1	18	3	45	3	108.40
62	SP_0227	P66581	Small ribosomal subunit protein uS5 (30S ribosomal protein S5)	AAK99010.1	36	5	14	5	38.18	5	3	OAB65589.1	41	7	39	7	82.09	7	3	OBX46670.1	44	7	69	7	175.90	7	3	ONG46406.1	46	9	76	9	211.70	9	2	OAB73445.1	46	9	66	9	168.70	9	3	OAB73748.1	61	10	104	10	277.40
63	SP_0228	Q97SU4	Large ribosomal subunit protein uL30 (50S ribosomal protein L30)
64	SP_0229	Q97SU3	Large ribosomal subunit protein uL15 (50S ribosomal protein L15)																	OBX46672.1	14	2	25	2	57.51	2	3	ONG46404.1	14	2	32	2	79.38	2	2									OAB73746.1	14	2	44	2	104.40
65	SP_0231	Q97SU1	Adenylate kinase (AK) (EC 2.7.4.3) (ATP-AMP transphosphorylase) (ATP:AMP phosphotransferase) (Adenylate monophosphate kinase)																	OBX46674.1	24	5	16	5	41.89	5	3	ONG46402.1	39	8	19	8	56.06	8	2	OAB73441.1	24	3	8	3	18.82	3	2	OAB73744.1	39	6	18	6	56.83
66	SP_0232	P65121	Translation initiation factor IF-1																	OBX46675.1	17	2	14	2	18.28	2	2	ONG46401.1	17	2	6	2	8.02	2	2	OAB73440.1	17	2	2	2	2.41	2	1	OAB73743.1	17	2	14	2	18.60
67	SP_0234	P66392	Small ribosomal subunit protein uS13 (30S ribosomal protein S13)	AAK99017.1	27	4	4	4	9.09	4	2	OAB65596.1	16	2	4	2	9.38	2	3	OBX46677.1	30	4	17	4	39.78	4	3	ONG46399.1	21	4	40	4	116.90	4	2	OAB73438.1	20	3	33	3	87.76	3	3	OAB73741.1	21	4	47	4	136.70
68	SP_0235	P66359	Small ribosomal subunit protein uS11 (30S ribosomal protein S11)	AAK99018.1	23	3	5	3	11.71	3	3	OAB65597.1	33	4	17	4	42.87	4	3	OBX46678.1	17	2	33	2	91.44	2	3	ONG46398.1	39	5	35	5	99.37	5	2	OAB73437.1	39	4	29	4	76.29	4	3	OAB73740.1	39	4	50	4	147.70
69	SP_0236	P66708	DNA-directed RNA polymerase subunit alpha (RNAP subunit alpha) (EC 2.7.7.6) (RNA polymerase subunit alpha) (Transcriptase subunit alpha)	AAK99019.1	9	2	4	2	10.10	2	3	OAB65598.1	9	2	6	2	17.33	2	3	OBX46679.1	15	5	21	5	64.00	5	3	ONG46397.1	34	11	51	11	155.20	11	2	OAB73436.1	20	5	20	5	61.60	5	3	OAB73739.1	34	11	49	11	150.50
70	SP_0237	Q97ST6	Large ribosomal subunit protein bL17 (50S ribosomal protein L17)									OAB65599.1	28	2	11	2	32.54	2	3	OBX46680.1	42	6	41	6	163.00	6	3	ONG46396.1	18	3	35	3	165.10	3	2	OAB73435.1	42	4	17	4	69.70	4	3	OAB73738.1	32	4	44	4	198.80
71	SP_0240	A0A0H2UN71	Phosphoglycerate mutase family protein (EC 5.4.2.-)									OAB65602.1	10	2	2	2	4.82	2	2	OBX46683.1	10	2	5	2	11.52	2	3	ONG46393.1	13	3	14	3	45.40	3	2	OAB73432.1	10	2	17	2	40.93	2	3	OAB73735.1	10	2	28	2	77.80
72	SP_0251	A0A0H2UN81	Putative formate acetyltransferase (EC 2.3.1.54)																																	OAB73420.1	6	4	4	4	8.57	4	2
73	SP_0254	Q97SS0	Leucine--tRNA ligase (EC 6.1.1.4) (Leucyl-tRNA synthetase) (LeuRS)																	OBX46697.1	4	2	2	2	5.80	2	1	ONG44803.1	7	4	10	4	36.25	4	2									OAB73720.1	5	3	14	3	56.21
74	SP_0263	Q97SR2	Putative zinc metalloprotease SP_0263 (EC 3.4.24.-)																	OBX46704.1	5	2	3	2	6.40	2	3	ONG46187.1	5	2	3	2	7.51	2	2									OAB73713.1	5	2	4	2	8.93
75	SP_0264	Q97SR1	Proline--tRNA ligase (EC 6.1.1.15) (Prolyl-tRNA synthetase) (ProRS)																	OBX46705.1	7	4	6	4	14.13	4	3	ONG46186.1	17	8	62	8	186.20	8	2	OAB73409.1	15	7	36	7	82.24	7	3	OAB73712.1	25	11	60	11	170.10
76	SP_0266	Q97SQ9	Glutamine--fructose-6-phosphate aminotransferase [isomerizing] (EC 2.6.1.16) (D-fructose-6-phosphate amidotransferase) (GFAT) (Glucosamine-6-phosphate synthase) (Hexosephosphate aminotransferase) (L-glutamine--D-fructose-6-phosphate amidotransferase)	AAK99049.1	6	3	7	3	17.78	3	3	OAB65626.1	6	3	8	3	20.80	3	3	OBX46707.1	20	9	64	9	199.40	9	3	ONG46184.1	13	6	49	6	161.70	6	2	OAB73407.1	10	4	17	4	45.44	4	3	OAB73710.1	21	10	52	10	146.30
77	SP_0268	A0A0H2UNG0	Pullulanase A (EC 3.2.1.41) (Alpha-dextrin endo-1,6-alpha-glucosidase) (Pullulan 6-glucanohydrolase)	AAK99051.1	9	6	25	6	108.90	6	3	OAB65629.1	11	10	42	10	188.10	10	3	OBX46708.1	32	36	301	36	1,004.00	36	3	ONG46182.1	20	20	128	20	497.40	20	2	OAB73404.1	14	13	86	13	329.10	13	3	OAB73708.1	18	18	118	18	413.20
78	SP_0271	P0A4A7	Small ribosomal subunit protein uS12 (30S ribosomal protein S12)	AAK99052.1	23	5	21	5	42.61	5	3	OAB65630.1	17	4	32	4	76.76	4	3	OBX46709.1	26	6	54	6	135.20	6	3	ONG46181.1	9	2	35	2	105.80	2	2	OAB73403.1	16	3	45	3	121.80	3	3	OAB73707.1	16	3	38	3	115.10
79	SP_0272	Q97SQ4	Small ribosomal subunit protein uS7 (30S ribosomal protein S7)	AAK99053.1	19	2	5	2	13.20	2	3	OAB65631.1	31	4	27	4	70.16	4	3	OBX46710.1	29	3	55	3	178.70	3	3	ONG46180.1	29	4	36	4	132.50	4	2	OAB73402.1	29	3	37	3	107.20	3	3	OAB73706.1	34	4	57	4	187.90
80	SP_0273	P64022	Elongation factor G (EF-G)	AAK99054.1	5	3	5	3	10.70	3	3	OAB65632.1	11	6	11	6	26.58	6	3	OBX46711.1	37	18	98	18	274.50	18	3	ONG46179.1	42	22	210	22	751.10	22	2	OAB73401.1	36	18	102	18	276.10	18	3	OAB73705.1	36	20	196	20	606.20
81	SP_0274	Q97SQ2	DNA polymerase III PolC-type (PolIII) (EC 2.7.7.7)
82	SP_0278	A0A0H2UN95	Aminopeptidase PepS (EC 3.4.11.-)																	OBX46716.1	13	5	15	5	49.71	5	3	ONG46174.1	7	3	11	3	38.70	3	2	OAB73397.1	7	2	9	2	28.84	2	3	OAB73700.1	9	4	18	4	68.53
83	SP_0281	A0A0H2UNE1	Aminopeptidase																	OBX46719.1	7	4	10	4	14.01	4	2	ONG46170.1	12	5	22	5	39.46	5	2									OAB73697.1	9	4	5	4	9.73
84	SP_0282	A0A0H2UNG8	PTS system, mannose-specific IID component																																									OAB73696.1	8	3	13	3	39.58
85	SP_0284	A0A0H2UN99	PTS system mannose-specific EIIAB component (EC 2.7.1.191) (EIIAB-Man) (EIII-Man)									OAB65644.1	10	3	4	3	9.51	3	2	OBX46722.1	19	4	11	4	30.62	4	3	ONG46167.1	21	6	22	6	60.89	6	2	OAB73390.1	23	5	11	5	31.05	5	3	OAB73694.1	22	6	28	6	84.70
86	SP_0285	A0A0H2UNB1	Alcohol dehydrogenase (EC 1.1.1.1)																									ONG46166.1	9	2	12	2	43.44	2	2									OAB73693.1	9	2	13	2	39.19
87	SP_0286	A0A0H2UNE6	Cof family protein
88	SP_0289	P05382	Dihydropteroate synthase (DHPS) (EC 2.5.1.15) (Dihydropteroate pyrophosphorylase)
89	SP_0291	P51595	GTP cyclohydrolase 1 (EC 3.5.4.16) (GTP cyclohydrolase I) (GTP-CH-I)																									ONG46160.1	9	2	3	2	7.43	2	2									OAB73687.1	9	2	4	2	9.41
90	SP_0294	A0A0H2UNF0	Large ribosomal subunit protein uL13
91	SP_0295	Q97SN4	Small ribosomal subunit protein uS9 (30S ribosomal protein S9)																	OBX46734.1	16	3	7	3	13.61	3	1	ONG46156.1	18	3	4	3	8.88	3	1	OAB73379.1	25	4	12	4	26.58	4	2
92	SP_0311	A0A0H2UNG4	Uncharacterized protein																																									OAB81023.1	16	2	2	2	1.99
93	SP_0312	A0A0H2UNJ3	Glycosyl hydrolase, family 31
94	SP_0334	P0CB58	Ribosomal RNA small subunit methyltransferase H (EC 2.1.1.199) (16S rRNA m(4)C1402 methyltransferase) (rRNA (cytosine-N(4)-)-methyltransferase RsmH)
95	SP_0336	P14677	Penicillin-binding protein 2x (PBP-2x) (PBP2x)
96	SP_0338	A0A0H2UNL3	Putative ATP-dependent Clp protease, ATP-binding subunit	AAK99111.1	4	2	3	2	6.54	2	2									OBX46982.1	8	4	6	3	15.18	4	3	ONG46130.1	10	5	9	4	26.38	5	2	OAB73054.1	6	3	15	2	38.02	3	3
97	SP_0341	Q97SJ8	UPF0371 protein SP_0341																	OBX39703.1	5	2	2	2	4.78	2	2	ONG46128.1	10	4	6	4	19.34	4	2									OAB80998.1	8	2	5	2	16.60
98	SP_0342	Q54796	Glucan 1,6-alpha-glucosidase (EC 3.2.1.70) (Dextran glucosidase) (Exo-1,6-alpha-glucosidase) (Glucodextranase)																																									OAB80997.1	8	3	8	3	24.56
99	SP_0346	A0A0H2UNF1	Capsular polysaccharide biosynthesis protein Cps4A
100	SP_0348	Q97SJ6	Capsular polysaccharide biosynthesis protein CpsC																																	OAB69403.1	14	2	17	2	50.85	2	3
101	SP_0349	Q9AHD2	Tyrosine-protein kinase CpsD (EC 2.7.10.2)									OAB68879.1	4	2	10	2	10.85	2	3	OBX42276.1	4	2	6	2	7.01	2	3	ONG46123.1	11	4	7	4	12.78	4	2	OAB69404.1	10	3	3	3	4.36	3	2	OAB77538.1	12	5	19	5	27.31
102	SP_0366	P35592	Oligopeptide-binding protein AliA (Exported protein 1)																	OBX46451.1	3	2	7	2	19.01	2	3									OAB75108.1	10	4	18	4	46.63	4	3
103	SP_0368	Q2MGH6	Endo-alpha-N-acetylgalactosaminidase (EC 3.2.1.97) (SpGH101)	AAK99132.1	1	3	9	3	27.42	3	3	OAB68867.1	3	5	20	5	81.20	5	3	OBX46450.1	17	29	211	29	700.10	29	3	ONG46342.1	4	8	37	8	125.00	8	2	OAB75109.1	2	4	47	4	180.50	4	3	OAB71586.1	7	11	58	11	197.30
104	SP_0369	Q04707	Penicillin-binding protein 1A (PBP-1A) [Includes: Penicillin-insensitive transglycosylase (EC 2.4.99.28) (Peptidoglycan TGase); Penicillin-sensitive transpeptidase (EC 3.4.16.4) (DD-transpeptidase)]	AAK99133.1	4	2	4	2	9.38	2	2									OBX46449.1	11	6	11	6	30.97	6	3	ONG46343.1	7	4	12	4	36.39	4	2									OAB71585.1	7	4	7	4	18.97
105	SP_0372	Q97SI9	Cell cycle protein GpsB (Guiding PBP1-shuttling protein)																									ONG46346.1	19	2	2	2	5.46	2	1
106	SP_0374	A0A0H2UNG3	Mid-cell-anchored protein Z																	OBX46444.1	10	3	6	3	20.42	3	3	ONG46348.1	12	5	30	5	102.10	5	2	OAB75115.1	7	2	2	2	4.75	2	2	OAB71580.1	12	6	27	6	77.12
107	SP_0375	A0A0H2UNG6	6-phosphogluconate dehydrogenase, decarboxylating (EC 1.1.1.44)	AAK99139.1	5	2	3	2	5.77	2	3	OAB68860.1	9	3	7	3	17.85	3	3	OBX46443.1	12	5	19	5	59.34	5	3	ONG46349.1	14	5	39	5	135.90	5	2	OAB75116.1	19	7	28	7	85.47	7	3	OAB71579.1	16	5	43	5	133.60
108	SP_0391	A0A0H2UNH9	Choline binding protein F
109	SP_0400	Q97SG9	Trigger factor (TF) (EC 5.2.1.8) (PPIase)	AAK99166.1	10	4	10	4	27.42	4	3	OAB68834.1	23	11	33	11	93.67	11	3	OBX46428.1	28	12	80	12	206.90	12	3	ONG46289.1	53	20	163	20	532.00	20	2	OAB75131.1	39	15	106	15	301.20	15	3	OAB71559.1	55	22	235	22	721.80
110	SP_0406	Q97SG5	Endonuclease MutS2 (EC 3.1.-.-) (Ribosome-associated protein quality control-upstream factor) (RQC-upstream factor) (RqcU) (EC 3.6.4.-)																									ONG46283.1	6	3	13	3	47.29	3	2									OAB71553.1	4	2	7	2	18.59
111	SP_0409	A0A0H2UNJ6	Carboxymuconolactone decarboxylase-like domain-containing protein																	OBX46420.1	24	6	55	6	105.40	6	3																	OAB71542.1	14	3	5	3	8.94
112	SP_0411	Q97SG0	Serine--tRNA ligase (EC 6.1.1.11) (Seryl-tRNA synthetase) (SerRS) (Seryl-tRNA(Ser/Sec) synthetase)	AAK99176.1	5	2	2	2	4.16	2	2									OBX46418.1	15	4	17	4	48.93	4	3	ONG46279.1	20	7	37	7	135.10	7	2	OAB75141.1	8	3	17	3	45.62	3	3	OAB71540.1	17	6	45	6	147.70
113	SP_0413	A0A0H2UNM5	Aspartokinase (EC 2.7.2.4)									OAB68822.1	6	2	3	2	6.91	2	2	OBX46416.1	9	3	7	3	18.70	3	3	ONG46277.1	11	4	8	4	22.39	4	2									OAB71538.1	12	4	13	4	37.55
114	SP_0415	A0A0H2UNJ9	Enoyl-CoA hydratase/isomerase family protein																									ONG46276.1	10	2	2	2	5.31	2	2	OAB75144.1	11	2	4	2	10.34	2	3	OAB71537.1	15	3	5	3	12.05
115	SP_0416	A0A0H2UNJ1	Transcriptional regulator, MarR family																									ONG46275.1	18	2	5	2	12.36	2	2
116	SP_0417	P0A3C5	Beta-ketoacyl-[acyl-carrier-protein] synthase III (Beta-ketoacyl-ACP synthase III) (KAS III) (EC 2.3.1.180) (EC 2.3.1.300) (3-oxoacyl-[acyl-carrier-protein] synthase 3) (3-oxoacyl-[acyl-carrier-protein] synthase III) (Branched-chain beta-ketoacyl-[acyl-carrier-protein] synthase) (SpFabH)																									ONG46274.1	4	2	5	2	14.89	2	2	OAB75146.1	11	2	2	2	5.68	2	1
117	SP_0418	P0A2W0	Acyl carrier protein (ACP)									OAB68818.1	34	2	6	2	14.32	2	3	OBX46412.1	34	2	14	2	39.65	2	3	ONG46273.1	34	2	14	2	45.51	2	2	OAB75147.1	34	2	25	2	72.64	2	3	OAB71534.1	34	2	18	2	57.86
118	SP_0419	A0A0H2UNJ5	Enoyl-(Acyl-carrier-protein) reductase (EC 1.3.1.9)																									ONG46272.1	28	7	22	7	77.76	7	2	OAB75148.1	11	2	9	2	27.88	2	3	OAB71533.1	31	6	16	6	52.58
119	SP_0420	A0A0H2UNN0	Malonyl CoA-acyl carrier protein transacylase (EC 2.3.1.39)																	OBX46410.1	8	2	5	2	12.31	2	3	ONG46271.1	11	3	17	3	48.08	3	2	OAB75149.1	11	3	12	3	28.96	3	3	OAB71532.1	11	3	22	3	58.11
120	SP_0421	A0A0H2UNR2	3-oxoacyl-[acyl-carrier-protein] reductase (EC 1.1.1.100)																	OBX46409.1	10	3	11	3	28.26	3	3	ONG46270.1	14	4	29	4	86.84	4	2	OAB75150.1	7	2	15	2	46.95	2	3	OAB71531.1	9	2	16	2	43.92
121	SP_0422	A0A0H2UNK4	3-oxoacyl-[acyl-carrier-protein] synthase 2 (EC 2.3.1.179)																	OBX46408.1	10	2	23	2	77.67	2	3	ONG46269.1	14	5	20	5	75.10	5	2	OAB75151.1	14	5	20	5	64.37	5	3	OAB71530.1	12	4	25	4	109.00
122	SP_0425	A0A0H2UNK1	Biotin carboxylase (EC 6.3.4.14) (Acetyl-coenzyme A carboxylase biotin carboxylase subunit A)																	OBX46405.1	8	2	8	2	22.69	2	3	ONG46266.1	13	4	19	4	70.76	4	2	OAB75154.1	8	2	13	2	33.74	2	2	OAB71527.1	13	3	16	3	56.19
123	SP_0427	Q9FBB7	Acetyl-coenzyme A carboxylase carboxyl transferase subunit alpha (ACCase subunit alpha) (Acetyl-CoA carboxylase carboxyltransferase subunit alpha) (EC 2.1.3.15)																																	OAB75156.1	7	2	3	2	6.40	2	2	OAB71525.1	10	3	5	3	10.60
124	SP_0434	A0A0H2UNK7	General stress protein, Gls24 family																	OBX46399.1	18	3	4	3	6.80	3	2	ONG46262.1	26	4	17	4	30.10	4	2									OAB71522.1	26	4	12	4	24.37
125	SP_0435	P64042	Elongation factor P (EF-P)									OAB68330.1	20	3	6	3	14.08	3	3	OBX46398.1	38	4	28	4	85.25	4	3	ONG46261.1	38	4	35	4	140.70	4	2	OAB75161.1	45	5	11	5	28.68	5	3	OAB71521.1	30	3	38	3	152.40
126	SP_0436	Q97SE7	Aspartyl/glutamyl-tRNA(Asn/Gln) amidotransferase subunit B (Asp/Glu-ADT subunit B) (EC 6.3.5.-)																	OBX46396.1	3	2	3	2	6.32	2	1	ONG46260.1	14	7	27	7	63.64	7	2									OAB71520.1	13	6	36	6	78.67
127	SP_0437	Q97SE6	Glutamyl-tRNA(Gln) amidotransferase subunit A (Glu-ADT subunit A) (EC 6.3.5.7)																	OBX46395.1	19	5	9	5	33.12	5	3	ONG46259.1	35	13	58	13	214.10	13	2	OAB75165.1	21	6	16	6	49.12	6	3	OAB71519.1	31	10	56	10	197.50
128	SP_0438	Q97SE5	Glutamyl-tRNA(Gln) amidotransferase subunit C (Glu-ADT subunit C) (EC 6.3.5.-)																									ONG46258.1	65	5	22	5	68.32	5	2	OAB75166.1	22	2	3	2	6.88	2	1	OAB71518.1	25	2	9	2	22.82
129	SP_0439	Q97SE4	Peptide chain release factor 3 (RF-3)
130	SP_0443	A0A0H2UNS2	DhaL domain-containing protein																	OBX46389.1	12	5	10	5	27.35	5	3	ONG46254.1	28	12	88	12	300.60	12	2	OAB75170.1	16	6	9	6	24.24	6	3	OAB71513.1	24	9	65	9	230.50
131	SP_0447	Q97SD7	Ketol-acid reductoisomerase (NADP(+)) (KARI) (EC 1.1.1.86) (Acetohydroxy-acid isomeroreductase) (AHIR) (Alpha-keto-beta-hydroxylacyl reductoisomerase) (Ketol-acid reductoisomerase type 1) (Ketol-acid reductoisomerase type I)																	OBX46386.1	13	3	14	3	37.33	3	3	ONG46251.1	8	2	5	2	13.97	2	2	OAB75173.1	11	3	12	3	30.24	3	3	OAB71510.1	12	5	15	5	33.19
132	SP_0451	A0A0H2UNL1	Spermidine synthase
133	SP_0459	A0A0H2UNL5	Formate acetyltransferase (EC 2.3.1.54) (Pyruvate formate-lyase)																	OBX46374.1	11	5	6	5	13.67	5	2	ONG46240.1	17	9	58	9	199.90	9	2	OAB75184.1	11	6	20	6	49.80	6	3	OAB79252.1	26	13	75	13	252.20
134	SP_0462	A0A0H2UNT6	Cell wall surface anchor family protein									OAB67672.1	3	3	7	3	15.82	3	3
135	SP_0486	A0A0H2UNS5	Putative tRNA (cytidine(34)-2'-O)-methyltransferase (EC 2.1.1.207) (tRNA (cytidine/uridine-2'-O-)-methyltransferase)																									ONG46229.1	13	2	4	2	5.35	2	1
136	SP_0493	P66717	Probable DNA-directed RNA polymerase subunit delta (RNAP delta factor)																	OBX46352.1	11	2	3	2	7.36	2	2	ONG46224.1	11	2	6	2	15.12	2	2									OAB79235.1	11	3	6	3	9.42
137	SP_0494	Q97S93	CTP synthase (EC 6.3.4.2) (Cytidine 5'-triphosphate synthase) (Cytidine triphosphate synthetase) (CTP synthetase) (CTPS) (UTP--ammonia ligase)																	OBX46351.1	6	3	5	3	11.11	3	3	ONG46223.1	6	3	6	3	16.18	3	2	OAB73593.1	4	2	2	2	4.64	2	1	OAB79233.1	8	3	5	3	14.22
138	SP_0498	A0A0H2UNT5	Putative endo-beta-N-acetylglucosaminidase	AAK99244.1	10	12	92	12	410.40	12	3	OAB66091.1	8	12	140	12	762.90	12	3	OBX46452.1	59	95	2.103	95	6,822.00	95	3	ONG46291.1	37	49	250	49	894.80	49	2	OAB73675.1	10	13	83	13	388.40	13	3	OAB79253.1	23	28	155	28	610.90
139	SP_0499	Q97S89	Phosphoglycerate kinase (EC 2.7.2.3)	AAK99245.1	17	5	30	5	82.16	5	3	OAB66072.1	19	7	43	7	125.30	7	3	OBX46349.1	42	14	133	14	373.10	14	3	ONG46221.1	36	12	73	12	226.60	12	2	OAB73591.1	30	8	77	8	224.10	8	3	OAB79231.1	36	13	117	13	352.80
140	SP_0502	A0A0H2UNQ5	Glutamine synthetase (EC 6.3.1.2) (Glutamate--ammonia ligase) (Glutamine synthetase I alpha)																	OBX46346.1	6	2	4	2	10.96	2	3	ONG46218.1	12	4	9	4	25.97	4	2									OAB79228.1	8	3	12	3	35.02
141	SP_0510	A0A0H2UNV7	Type I restriction-modification system, R subunit (EC 3.1.21.3)																																									OAB81106.1	6	3	7	3	19.30
142	SP_0516	Q97S73	Protein GrpE (HSP-70 cofactor)									OAB66987.1	17	3	18	3	45.04	3	3	OBX40852.1	33	6	21	6	57.01	6	3	ONG47128.1	33	7	14	7	44.88	7	2	OAB69328.1	22	4	8	4	16.96	4	2	OAB81102.1	33	7	19	7	49.57
143	SP_0517	P95829	Chaperone protein DnaK (HSP70) (Heat shock 70 kDa protein) (Heat shock protein 70)	AAK99259.1	7	4	12	4	28.40	4	3	OAB66988.1	18	7	28	7	67.70	7	3	OBX40851.1	43	23	204	23	601.70	23	3	ONG47129.1	49	27	201	27	652.80	27	2	OAB69327.1	42	22	158	22	452.70	22	3	OAB81101.1	49	27	220	27	694.80
144	SP_0519	P95830	Chaperone protein DnaJ																	OBX40849.1	7	2	5	2	13.24	2	3	ONG47131.1	4	2	9	2	37.96	2	2									OAB81099.1	6	3	9	3	29.49
145	SP_0524	A0A0H2UNW6	BlpT protein, fusion
146	SP_0526	A0A0H2UNS4	Response regulator BlpR
147	SP_0553	A0A0H2UP18	Transcription termination/antitermination protein NusA																									ONG47157.1	22	6	31	6	87.33	6	2	OAB69298.1	12	3	4	3	9.60	3	1	OAB81074.1	26	7	29	7	75.92
148	SP_0554	A0A0H2UNW2	YlxR domain-containing protein
149	SP_0556	Q97S57	Translation initiation factor IF-2	AAK99285.1	7	6	11	6	27.56	6	3	OAB67456.1	8	6	13	6	31.77	6	3	OBX43289.1	18	14	35	14	98.91	14	3	ONG47160.1	31	28	152	28	481.70	28	2	OAB69295.1	11	7	15	7	45.90	7	3	OAB81071.1	24	22	141	22	459.00
150	SP_0557	Q97S56	Ribosome-binding factor A																									ONG47161.1	15	2	2	2	4.17	2	2
151	SP_0564	A0A0H2UNZ4	Helicase																									ONG47167.1	30	4	6	4	16.98	4	2									OAB81064.1	8	2	4	2	10.06
152	SP_0568	Q97S45	Valine--tRNA ligase (EC 6.1.1.9) (Valyl-tRNA synthetase) (ValRS)																									ONG47170.1	7	4	8	4	21.26	4	2									OAB81060.1	6	3	5	3	12.51
153	SP_0578	A0A0H2UP35	6-phospho-beta-glucosidase (EC 3.2.1.86)																									ONG47180.1	8	3	5	3	14.95	3	2
154	SP_0579	Q97S36	Phenylalanine--tRNA ligase alpha subunit (EC 6.1.1.20) (Phenylalanyl-tRNA synthetase alpha subunit) (PheRS)																									ONG47231.1	6	3	3	3	4.26	3	2									OAB79360.1	3	2	2	2	2.06
155	SP_0581	Q97S34	Phenylalanine--tRNA ligase beta subunit (EC 6.1.1.20) (Phenylalanyl-tRNA synthetase beta subunit) (PheRS)																	OBX41829.1	4	2	3	2	8.48	2	1	ONG47182.1	7	4	16	4	60.90	4	2	OAB69273.1	5	3	7	3	15.94	3	2	OAB79353.1	6	3	22	3	74.58
156	SP_0588	Q97S28	Polyribonucleotide nucleotidyltransferase (EC 2.7.7.8) (Polynucleotide phosphorylase) (PNPase)																	OBX39730.1	6	4	4	4	8.43	4	2	ONG47232.1	8	6	10	6	27.66	6	2									OAB79359.1	8	5	14	5	32.96
157	SP_0590	A0A0H2UNX9	Acetyltransferase, GNAT family
158	SP_0591	Q97S25	Cysteine--tRNA ligase (EC 6.1.1.16) (Cysteinyl-tRNA synthetase) (CysRS)																	OBX39723.1	5	2	7	2	16.49	2	3	ONG47191.1	5	2	8	2	24.74	2	2									OAB79345.1	7	4	11	4	30.25
159	SP_0600	A0A0H2UP16	ABC transporter, ATP-binding protein Vexp2																									ONG47197.1	15	2	3	2	8.67	2	2
160	SP_0605	P0A4S1	Fructose-bisphosphate aldolase (FBP aldolase) (FBPA) (EC 4.1.2.13) (Fructose-1,6-bisphosphate aldolase)	AAK99334.1	18	4	13	4	29.97	4	3	OAB67499.1	18	4	21	4	48.05	4	3	OBX47038.1	26	8	96	8	250.20	8	3	ONG47201.1	23	8	95	8	280.10	8	2	OAB69256.1	26	9	69	9	188.70	9	3	OAB74948.1	35	10	122	10	347.80
161	SP_0609	A0A0H2UNZ3	Amino acid ABC transporter, amino acid-binding protein																	OBX47047.1	26	5	15	5	37.37	5	3
162	SP_0615	A0A0H2UNZ9	Beta-lactam resistance factor	AAK99344.1	5	2	2	2	4.46	2	1																	ONG45278.1	8	3	8	3	19.86	3	2									OAB74941.1	5	2	6	2	13.81
163	SP_0618	Q97S07	UvrABC system protein C (Protein UvrC) (Excinuclease ABC subunit C)																									ONG45281.1	4	2	2	2	4.80	2	2
164	SP_0620	A0A0H2UP02	Putative amino acid ABC transporter, amino acid-binding protein																	OBX47026.1	12	3	14	3	33.46	3	3
165	SP_0622	A0A0H2UP38	Nitroreductase family protein																									ONG45283.1	10	3	25	3	74.60	3	2	OAB69243.1	9	2	5	2	12.02	2	3	OAB74936.1	10	2	26	2	70.89
166	SP_0623	A0A0H2UP69	Dipeptidase																									ONG45284.1	5	3	3	3	4.90	3	1									OAB74964.1	7	4	7	4	15.93
167	SP_0629	A0A0H2UP74	Peptidase M15B domain-containing protein																									ONG45291.1	8	2	3	2	6.90	2	2									OAB74956.1	8	2	3	2	7.26
168	SP_0630	Q97RZ6	Large ribosomal subunit protein uL11 (50S ribosomal protein L11)	AAK99359.1	17	2	5	2	13.20	2	2	OAB67523.1	17	3	17	3	44.59	3	3	OBX47045.1	30	3	74	3	221.80	3	3	ONG45292.1	22	4	59	4	183.10	4	2	OAB69233.1	17	2	44	2	107.70	2	3	OAB74955.1	35	4	81	4	233.70
169	SP_0631	P66095	Large ribosomal subunit protein uL1 (50S ribosomal protein L1)	AAK99360.1	11	2	7	2	20.33	2	3	OAB67524.1	21	4	22	4	58.59	4	3	OBX47044.1	28	6	40	6	115.90	6	3	ONG45293.1	36	7	64	7	208.50	7	2	OAB69232.1	25	5	36	5	113.90	5	3	OAB74954.1	36	7	79	7	249.40
170	SP_0641	A0A0H2UP55	Serine protease, subtilase family	AAK99365.1	2	4	7	4	15.97	4	3									OBX40600.1	24	44	143	44	418.40	44	3	ONG45298.1	13	21	40	21	132.20	21	2	OAB69225.1	12	18	61	18	180.00	18	3	OAB79052.1	1	2	4	2	8.05
171	SP_0646	A0A0H2UP17	Putative PTS system, IIB component																	OBX44040.1	27	2	19	2	52.88	2	3	ONG45300.1	35	3	23	3	71.15	3	2									OAB79054.1	35	3	25	3	71.12
172	SP_0648	A0A0H2UP19	Beta-galactosidase (EC 3.2.1.23)	AAK99369.1	9	19	76	19	238.30	19	3	OAB65459.1	21	40	161	40	461.30	40	3	OBX44042.1	50	99	1.333	99	4,145.00	99	3	ONG45302.1	22	34	145	34	499.10	34	2	OAB73365.1	24	43	311	43	925.80	43	3	OAB79056.1	32	59	457	59	1,403.00
173	SP_0664	Q9L7Q2	Zinc metalloprotease ZmpB (EC 3.4.24.-)
174	SP_0667	A0A0H2UP31	Putative pneumococcal surface protein																									ONG47207.1	12	2	3	2	13.21	2	2
175	SP_0668	A0A0H2UP34	Glucokinase (EC 2.7.1.2) (Glucose kinase)																	OBX44061.1	7	2	2	2	4.01	2	1	ONG47208.1	8	3	6	3	15.94	3	2									OAB79075.1	8	3	12	3	35.66
176	SP_0669	P67049	Thymidylate synthase (TS) (TSase) (EC 2.1.1.45)
177	SP_0670	A0A0H2UP36	DUF3042 domain-containing protein									OAB68009.1	29	2	6	2	12.81	2	3	OBX44063.1	30	3	9	3	19.60	3	3									OAB73341.1	29	2	4	2	8.18	2	1
178	SP_0672	A0A0H2UP78	GTPase HflX (GTP-binding protein HflX)																									ONG47212.1	5	2	3	2	7.38	2	2									OAB79079.1	5	2	4	2	10.22
179	SP_0674	Q97RW2	Ribonuclease Z (RNase Z) (EC 3.1.26.11) (tRNA 3 endonuclease) (tRNase Z)
180	SP_0681	A0A0H2UP44	Large ribosomal subunit assembly factor BipA (EC 3.6.5.-) (GTP-binding protein BipA)	AAK99402.1	3	2	2	2	4.60	2	2	OAB68018.1	6	4	9	4	21.12	4	3	OBX44073.1	19	11	25	11	65.76	11	3	ONG47220.1	23	13	53	13	154.30	13	2	OAB73331.1	13	7	19	7	44.03	7	3	OAB79086.1	18	10	46	10	129.30
181	SP_0688	Q97RU8	UDP-N-acetylmuramoylalanine--D-glutamate ligase (EC 6.3.2.9) (D-glutamic acid-adding enzyme) (UDP-N-acetylmuramoyl-L-alanyl-D-glutamate synthetase)																	OBX44078.1	6	2	3	2	7.85	2	2	ONG47225.1	8	3	8	3	24.24	3	2	OAB73326.1	6	2	5	2	12.76	2	3	OAB79090.1	6	2	8	2	23.06
182	SP_0713	Q97RS9	Lysine--tRNA ligase (EC 6.1.1.6) (Lysyl-tRNA synthetase) (LysRS)																	OBX44092.1	6	3	7	3	15.07	3	3	ONG45056.1	18	8	26	8	61.30	8	2	OAB73311.1	7	3	9	3	15.24	3	3	OAB79107.1	18	10	38	10	86.02
183	SP_0715	A0A0H2UP66	L-lactate oxidase (EC 1.1.3.-)	AAK99431.1	7	2	8	2	20.57	2	3	OAB70386.1	28	7	41	7	118.50	7	3									ONG45055.1	33	8	61	8	231.90	8	2	OAB73310.1	32	8	75	8	239.10	8	3	OAB79108.1	33	8	107	8	396.90
184	SP_0730	Q54970	Pyruvate oxidase (EC 1.2.3.3) (Pyruvic oxidase) (POX)	AAK99446.1	19	9	48	9	125.30	9	3	OAB70372.1	32	14	123	14	328.00	14	3	OBX44106.1	38	17	270	17	857.30	17	3	ONG45041.1	43	21	154	21	544.50	21	2	OAB73295.1	39	18	124	18	359.80	18	3	OAB79121.1	47	23	221	23	739.10
185	SP_0736	A0A0H2UPF1	Mannose-6-phosphate isomerase (EC 5.3.1.8)																	OBX43322.1	4	2	4	2	4.84	2	2
186	SP_0742	Q97RQ6	DegV domain-containing protein SP_0742																									ONG45031.1	12	3	7	3	17.95	3	2	OAB73037.1	8	2	12	2	29.94	2	3	OAB79472.1	8	2	6	2	16.11
187	SP_0745	Q97RQ3	Uracil phosphoribosyltransferase (EC 2.4.2.9) (UMP pyrophosphorylase) (UPRTase)									OAB70399.1	11	2	3	2	5.90	2	2	OBX43361.1	17	3	24	3	63.65	3	3	ONG45064.1	34	5	48	5	133.70	5	2	OAB73042.1	34	5	42	5	109.70	5	3	OAB79534.1	34	5	41	5	108.30
188	SP_0746	P63787	ATP-dependent Clp protease proteolytic subunit (EC 3.4.21.92) (Endopeptidase Clp)																									ONG45028.1	10	2	6	2	13.88	2	2
189	SP_0749	A0A0H2UPD6	Branched-chain amino acid ABC transporter, amino acid-binding protein									OAB70357.1	23	5	7	5	19.92	5	3	OBX43332.1	36	9	37	9	126.30	9	3	ONG45026.1	25	6	16	6	62.45	6	2									OAB79477.1	25	6	21	6	73.85
190	SP_0753	A0A0H2UP95	Branched-chain amino acid ABC transporter, ATP-binding protein
191	SP_0754	A0A0H2UPE2	Putative acetoin utilization protein AcuB																									ONG45021.1	23	3	5	3	21.05	3	2									OAB79483.1	23	3	6	3	19.92
192	SP_0755	Q2MGI2	Peptide chain release factor 2 (RF-2)																									ONG45020.1	6	2	3	2	7.96	2	2
193	SP_0757	A0A0H2UP94	Cell division protein FtsX
194	SP_0758	P35595	PTS system glucose-specific EIICBA component (EC 2.7.1.199) (EII-Glc/EIII-Glc) (EIICBA-Glc) (EIICBA-Glc 1) [Includes: Glucose permease IIC component (PTS system glucose-specific EIIC component); Glucose-specific phosphotransferase enzyme IIB component (PTS system glucose-specific EIIB component); Glucose-specific phosphotransferase enzyme IIA component (PTS system glucose-specific EIIA component)]																	OBX43363.1	5	2	5	2	13.15	2	3	ONG44741.1	10	4	8	4	25.41	4	2
195	SP_0761	A0A0H2UPE7	DEAD-box ATP-dependent RNA helicase CshB (EC 3.6.4.13)																									ONG44739.1	8	2	4	2	14.15	2	2									OAB79487.1	7	2	5	2	16.19
196	SP_0762	Q97RN9	S-adenosylmethionine synthase (AdoMet synthase) (EC 2.5.1.6) (MAT) (Methionine adenosyltransferase)																	OBX43342.1	17	5	8	5	19.87	5	3	ONG44738.1	20	6	27	6	94.44	6	2	OAB70559.1	8	2	2	2	4.55	2	2	OAB79488.1	22	6	22	6	66.32
197	SP_0764	Q9X9S0	Probable dihydroorotate dehydrogenase A (fumarate) (DHOD A) (DHODase A) (DHOdehase A) (EC 1.3.98.1)																	OBX43343.1	11	4	9	4	19.49	4	2	ONG44737.1	11	4	12	4	26.95	4	2									OAB79489.1	9	3	9	3	19.11
198	SP_0766	P0A4J6	Superoxide dismutase [Mn] (EC 1.15.1.1)																	OBX43345.1	14	3	17	3	52.10	3	3	ONG44735.1	10	2	5	2	19.84	2	2									OAB79491.1	14	3	11	3	36.93
199	SP_0771	A0A0H2UPH6	Peptidyl-prolyl cis-trans isomerase (PPIase) (EC 5.2.1.8)																									ONG44730.1	34	5	14	5	48.45	5	2									OAB79497.1	20	3	9	3	29.63
200	SP_0775	P66444	Small ribosomal subunit protein bS16 (30S ribosomal protein S16)									OAB70335.1	33	2	4	2	10.02	2	2									ONG44727.1	26	2	6	2	25.98	2	2									OAB79500.1	26	2	8	2	45.48
201	SP_0785	A0A0H2UPI5	RND efflux pump membrane fusion protein barrel-sandwich domain-containing protein									OAB70324.1	6	2	4	2	9.68	2	3	OBX41215.1	13	4	8	4	22.45	4	3	ONG46014.1	32	6	8	6	35.63	6	2	OAB70581.1	27	5	18	5	63.43	5	3	OAB79514.1	24	5	11	5	35.69
202	SP_0786	A0A0H2UPB8	ABC transporter, ATP-binding protein
203	SP_0788	P67580	Methionine--tRNA ligase (EC 6.1.1.10) (Methionyl-tRNA synthetase) (MetRS)																	OBX41218.1	3	2	2	2	4.94	2	2	ONG46017.1	9	4	10	4	34.32	4	2	OAB70584.1	3	2	2	2	4.18	2	2	OAB79517.1	7	4	4	4	10.18
204	SP_0797	A0A0H2UPC7	Aminopeptidase (EC 3.4.11.-)									OAB70312.1	3	2	2	2	4.73	2	2	OBX41226.1	10	7	32	7	96.54	7	3	ONG46027.1	6	4	28	4	80.87	4	2									OAB79528.1	13	8	43	8	121.90
205	SP_0806	P0A4L9	DNA gyrase subunit B (EC 5.6.2.2)																									ONG46035.1	11	7	18	7	45.25	7	2									OAB75401.1	12	6	15	6	36.79
206	SP_0807	Q97RK0	Septation ring formation regulator EzrA																	OBX41235.1	4	2	2	2	5.08	2	2	ONG46036.1	7	3	11	3	33.30	3	2
207	SP_0816	A0A0H2UPD4	Ribose-5-phosphate isomerase A
208	SP_0817	A0A0H2UPE0	MutT/nudix family protein
209	SP_0820	P35594	ATP-dependent Clp protease ATP-binding subunit ClpE (Exported protein 4)									OAB70296.1	5	3	7	3	17.37	3	3	OBX45383.1	5	3	4	3	8.79	3	3	ONG45236.1	20	15	45	15	122.80	15	2	OAB74035.1	8	5	13	5	30.13	5	3	OAB79261.1	14	10	38	10	96.77
210	SP_0822	A0A0H2UPE1	Uncharacterized protein																	OBX45384.1	17	2	4	2	9.50	2	3	ONG45235.1	17	2	10	2	28.92	2	2									OAB79262.1	17	2	9	2	23.83
211	SP_0824	A0A0H2UPE4	Amino acid ABC transporter, ATP-binding protein																																	OAB74032.1	19	2	4	2	9.92	2	2
212	SP_0825	Q97RI9	Bifunctional protein FolD [Includes: Methylenetetrahydrofolate dehydrogenase (EC 1.5.1.5); Methenyltetrahydrofolate cyclohydrolase (EC 3.5.4.9)]																	OBX45387.1	3	2	2	2	1.91	2	1
213	SP_0828	Q97RI7	Ribose-5-phosphate isomerase A (EC 5.3.1.6) (Phosphoriboisomerase A) (PRI)																									ONG45230.1	13	3	7	3	17.84	3	2									OAB79268.1	13	3	7	3	16.51
214	SP_0829	Q97RI6	Phosphopentomutase (EC 5.4.2.7) (Phosphodeoxyribomutase)
215	SP_0831	A0A0H2UPE3	Purine nucleoside phosphorylase (EC 2.4.2.1) (Inosine-guanosine phosphorylase)																																									OAB79271.1	17	2	5	2	15.34
216	SP_0835	A0A0H2UPL9	Purine nucleoside phosphorylase DeoD-type (PNP) (EC 2.4.2.1)																	OBX45395.1	6	2	2	2	4.00	2	1	ONG45225.1	6	2	4	2	6.49	2	1									OAB79274.1	6	2	2	2	2.45
217	SP_0838	Q97RH7	Small ribosomal subunit protein bS20 (30S ribosomal protein S20)	AAK99544.1	29	2	3	2	6.54	2	2	OAB70281.1	44	3	11	3	33.86	3	3	OBX45397.1	31	2	20	2	60.28	2	3	ONG45223.1	31	3	26	3	89.84	3	2	OAB74020.1	31	2	27	2	85.98	2	3	OAB79276.1	31	2	25	2	89.16
218	SP_0842	A0A0H2UPM4	Pyrimidine-nucleoside phosphorylase (EC 2.4.2.2)																	OBX45401.1	10	3	4	3	9.79	3	2	ONG45220.1	7	2	6	2	17.03	2	2									OAB79279.1	7	2	5	2	14.07
219	SP_0843	Q97RH2	Deoxyribose-phosphate aldolase (DERA) (EC 4.1.2.4) (2-deoxy-D-ribose 5-phosphate aldolase) (Phosphodeoxyriboaldolase) (Deoxyriboaldolase)																									ONG45219.1	14	2	3	2	7.03	2	2									OAB79280.1	17	3	4	3	8.83
220	SP_0845	A0A0H2UPF3	Lipoprotein	AAK99551.1	16	4	15	4	38.69	4	3									OBX45404.1	43	11	45	11	124.70	11	3	ONG45217.1	36	10	31	10	90.50	10	2	OAB74013.1	10	2	10	2	24.25	2	3	OAB79282.1	32	9	42	9	119.60
221	SP_0846	A0A0H2UPF8	Sugar ABC transporter, ATP-binding protein																	OBX45405.1	8	3	5	3	13.73	3	3	ONG45216.1	11	4	6	4	18.20	4	2	OAB74012.1	8	3	6	3	13.08	3	2	OAB79283.1	7	2	4	2	12.64
222	SP_0852	Q59961	DNA topoisomerase 4 subunit B (EC 5.6.2.2) (Topoisomerase IV subunit B)																									ONG47027.1	5	3	7	3	20.23	3	2									OAB79289.1	4	2	6	2	17.57
223	SP_0856	A0A0H2UPG4	Branched-chain-amino-acid aminotransferase (EC 2.6.1.42)																																	OAB74003.1	9	2	2	2	3.97	2	2
224	SP_0860	P65678	Pyrrolidone-carboxylate peptidase 1 (EC 3.4.19.3) (5-oxoprolyl-peptidase 1) (Pyroglutamyl-peptidase I 1) (PGP-I 1) (Pyrase 1)									OAB70260.1	7	2	5	2	10.48	2	3	OBX45324.1	20	4	9	4	24.03	4	3									OAB73999.1	13	3	8	3	17.47	3	3	OAB79296.1	14	3	5	3	11.67
225	SP_0862	A0A0H2UPG5	Ribosomal protein S1	AAK99568.1	19	8	24	8	56.60	8	3	OAB70258.1	21	8	27	8	63.92	8	3	OBX45322.1	39	17	205	17	534.70	17	3	ONG47035.1	37	15	162	15	458.40	15	2	OAB73997.1	39	14	118	14	300.90	14	3	OAB79298.1	38	17	228	17	637.50
226	SP_0865	A0A0H2UPM2	DNA-directed DNA polymerase (EC 2.7.7.7)																									ONG44965.1	10	4	5	4	14.28	4	2
227	SP_0867	A0A0H2UPG7	ABC transporter, ATP-binding protein																	OBX45318.1	20	5	22	5	66.18	5	3	ONG44967.1	19	4	15	4	54.08	4	2	OAB75270.1	15	3	25	3	73.53	3	3	OAB75498.1	19	4	17	4	55.49
228	SP_0868	A0A0H2UPH0	FeS assembly protein SufD																	OBX45317.1	7	3	3	3	6.67	3	1	ONG44968.1	18	5	12	5	30.45	5	2	OAB75271.1	6	3	7	3	15.07	3	3	OAB75497.1	4	2	5	2	11.48
229	SP_0871	A0A0H2UPP2	FeS assembly protein SufB																	OBX45314.1	13	5	9	5	21.46	5	3	ONG44971.1	16	7	16	7	41.42	7	2	OAB75274.1	16	7	19	7	42.66	7	3	OAB75494.1	12	5	10	5	26.51
230	SP_0872	A0A0H2UPH1	serine-type D-Ala-D-Ala carboxypeptidase (EC 3.4.16.4)																									ONG44972.1	13	3	5	3	17.61	3	2									OAB75493.1	13	3	10	3	34.47
231	SP_0876	A0A0H2UPP9	Tagatose-6-phosphate kinase (EC 2.7.1.144)																									ONG44975.1	13	2	4	2	11.16	2	1
232	SP_0877	A0A0H2UPH7	PTS system, fructose specific IIABC components	AAK99584.1	3	2	2	2	5.00	2	1									OBX45310.1	14	9	56	9	176.80	9	3	ONG44976.1	6	3	22	3	89.11	3	2									OAB75489.1	9	5	24	5	90.07
233	SP_0878	P64166	DNA translocase FtsK																									ONG44977.1	5	4	5	4	12.08	4	2
234	SP_0879	A0A0H2UPH8	TBC1 domain family member 8B																									ONG44978.1	25	2	3	2	9.71	2	2
235	SP_0880	A0A0H2UPI4	Aminotransferase, class-V																									ONG44979.1	6	2	3	2	7.77	2	2
236	SP_0881	Q97RE1	Probable tRNA sulfurtransferase (EC 2.8.1.4) (Sulfur carrier protein ThiS sulfurtransferase) (Thiamine biosynthesis protein ThiI) (tRNA 4-thiouridine synthase)																									ONG44980.1	7	3	5	3	12.77	3	2									OAB75485.1	5	2	5	2	11.48
237	SP_0886	A0A0H2UPJ1	site-specific DNA-methyltransferase (adenine-specific) (EC 2.1.1.72)																									ONG44984.1	8	4	6	4	13.92	4	2									OAB73182.1	4	2	3	2	7.07
238	SP_0894	Q97RC8	Xaa-Pro dipeptidyl-peptidase (EC 3.4.14.11) (X-Pro dipeptidyl-peptidase) (X-prolyl-dipeptidyl aminopeptidase) (X-PDAP)																																									OAB79035.1	3	2	2	2	5.25
239	SP_0896	Q97RC6	ATP-dependent 6-phosphofructokinase (ATP-PFK) (Phosphofructokinase) (EC 2.7.1.11) (Phosphohexokinase)									OAB64771.1	6	2	4	2	9.23	2	3	OBX45295.1	21	6	34	6	92.95	6	3	ONG45639.1	12	4	29	4	84.90	4	2	OAB75297.1	15	5	20	5	47.03	5	3	OAB79033.1	12	4	41	4	113.30
240	SP_0897	A0A0H2UPJ3	Pyruvate kinase (EC 2.7.1.40)	AAK99601.1	5	3	10	3	26.01	3	3	OAB64770.1	17	8	17	8	47.91	8	3	OBX45294.1	46	18	143	18	370.40	18	3	ONG45640.1	29	15	106	15	272.80	15	2	OAB75298.1	21	10	62	10	173.00	10	3	OAB79032.1	26	13	155	13	387.10
241	SP_0899	A0A0H2UPK1	Lipoprotein
242	SP_0906	A0A0H2UPK5	Type II restriction endonuclease DpnI																									ONG45650.1	23	2	2	2	4.59	2	1
243	SP_0908	A0A0H2UPS3	Putative transcriptional regulator																									ONG45651.1	5	3	3	3	6.74	3	1									OAB75481.1	3	2	2	2	4.24
244	SP_0929	A0A0H2UPM0	Pseudouridine synthase (EC 5.4.99.-)																									ONG45673.1	9	3	3	3	6.90	3	1
245	SP_0930	A0A0H2UPM5	Choline binding protein E																									ONG45674.1	6	2	2	2	11.20	2	1
246	SP_0931	Q97R95	Glutamate 5-kinase (EC 2.7.2.11) (Gamma-glutamyl kinase) (GK)																									ONG45675.1	9	2	4	2	14.21	2	2
247	SP_0932	Q97R94	Gamma-glutamyl phosphate reductase (GPR) (EC 1.2.1.41) (Glutamate-5-semialdehyde dehydrogenase) (Glutamyl-gamma-semialdehyde dehydrogenase) (GSA dehydrogenase)																									ONG45676.1	5	2	3	2	9.05	2	2									OAB81136.1	5	2	4	2	9.80
248	SP_0935	Q97R91	Thymidylate kinase (EC 2.7.4.9) (dTMP kinase)																									ONG45678.1	12	2	6	2	14.84	2	2
249	SP_0944	Q97R83	Uridylate kinase (UK) (EC 2.7.4.22) (Uridine monophosphate kinase) (UMP kinase) (UMPK)																	OBX42297.1	18	3	7	3	18.43	3	3	ONG47007.1	25	5	32	5	110.70	5	2	OAB75345.1	22	4	19	4	56.71	4	3	OAB81149.1	25	5	41	5	120.30
250	SP_0945	Q97R82	Ribosome-recycling factor (RRF) (Ribosome-releasing factor)																	OBX42296.1	19	3	15	3	42.34	3	3	ONG47006.1	33	7	42	7	142.00	7	2	OAB75346.1	20	4	14	4	46.61	4	3	OAB81150.1	29	6	48	6	147.50
251	SP_0959	P65144	Translation initiation factor IF-3
252	SP_0966	A0A0H2UPP0	Rqc2 homolog RqcH (RqcH)
253	SP_0969	P0A3C3	GTPase Era
254	SP_0975	A0A0H2UPW1	Ribonuclease R (RNase R) (EC 3.1.13.1)																									ONG46975.1	3	2	3	2	8.71	2	2									OAB81181.1	3	2	3	2	6.87
255	SP_0977	A0A0H2UPN9	Tellurite resistance protein TehB
256	SP_0979	A0A0H2UPP8	Oligoendopeptidase F (EC 3.4.24.-)																									ONG46971.1	4	2	4	2	10.50	2	2
257	SP_0981	Q97R51	Foldase protein PrsA (EC 5.2.1.8)																	OBX43615.1	29	7	23	7	59.03	7	3	ONG46970.1	29	9	31	9	96.45	9	2	OAB75380.1	9	2	6	2	13.90	2	2	OAB81186.1	31	7	27	7	76.42
258	SP_0988	Q97R46	Bifunctional protein GlmU [Includes: UDP-N-acetylglucosamine pyrophosphorylase (EC 2.7.7.23) (N-acetylglucosamine-1-phosphate uridyltransferase); Glucosamine-1-phosphate N-acetyltransferase (EC 2.3.1.157)]									OAB64018.1	4	2	6	2	12.24	2	3	OBX43622.1	4	2	6	2	12.82	2	3	ONG46964.1	6	3	14	3	32.78	3	2	OAB75387.1	4	2	6	2	12.26	2	2	OAB81193.1	4	2	26	2	58.83
259	SP_0990	A0A0H2UPX4	Foldase																									ONG46962.1	23	2	5	2	14.94	2	2									OAB81195.1	23	2	4	2	11.86
260	SP_0992	A0A0H2UPQ5	Regulator of chromosome segregation-like C-terminal domain-containing protein																									ONG46960.1	26	4	6	4	15.65	4	2									OAB81197.1	17	2	4	2	10.86
261	SP_1000	A0A0H2UPR5	Thioredoxin family protein
262	SP_1004	A0A0H2UPR3	Pneumococcal histidine triad protein E																	OBX38680.1	9	7	16	7	57.59	7	3
263	SP_1008	Q97R31	Peptidase T (EC 3.4.11.4) (Aminotripeptidase) (Tripeptidase) (Tripeptide aminopeptidase)																									ONG45409.1	11	3	8	3	19.39	3	2									OAB75540.1	9	2	4	2	12.71
264	SP_1013	A0A0H2UPS5	Aspartate-semialdehyde dehydrogenase (ASA dehydrogenase) (ASADH) (EC 1.2.1.11) (Aspartate-beta-semialdehyde dehydrogenase)																									ONG45404.1	6	2	3	2	6.31	2	2
265	SP_1016	Q97R24	tRNA modification GTPase MnmE (EC 3.6.-.-)																									ONG45402.1	11	4	11	4	36.91	4	2	OAB71654.1	5	2	3	2	7.59	2	1	OAB75547.1	11	4	5	4	13.32
266	SP_1017	P67530	Probable tautomerase SP_1017 (EC 5.3.2.-)																																									OAB75548.1	25	2	4	2	8.60
267	SP_1020	Q97R20	Peptide chain release factor 1 (RF-1)																	OBX38695.1	7	2	4	2	8.99	2	3	ONG45398.1	22	6	15	6	44.77	6	2									OAB75550.1	22	6	24	6	66.66
268	SP_1024	Q97R16	Serine hydroxymethyltransferase (SHMT) (Serine methylase) (EC 2.1.2.1)																	OBX38699.1	8	3	10	3	25.83	3	2	ONG45394.1	14	5	22	5	75.08	5	2	OAB71662.1	9	3	10	3	24.38	3	3	OAB75554.1	14	6	26	6	72.81
269	SP_1025	A0A0H2UPT0	Nucleoid-associated bacterial family protein																									ONG45393.1	17	4	9	4	26.04	4	2
270	SP_1027	A0A0H2UPZ4	Extracellular protein									OAB65424.1	16	4	8	4	21.12	4	3	OBX38702.1	15	4	7	4	20.12	4	3	ONG45391.1	23	8	36	8	122.00	8	2									OAB75557.1	18	5	15	5	58.11
271	SP_1068	Q97QX6	Phosphoenolpyruvate carboxylase (PEPC) (PEPCase) (EC 4.1.1.31)	AAK99778.1	3	2	2	2	3.91	2	2	OAB66739.1	4	3	4	3	8.50	3	3	OBX38734.1	4	4	17	4	44.83	4	3	ONG45600.1	7	8	26	8	66.10	8	2	OAB74972.1	4	3	6	3	13.28	3	3	OAB77758.1	4	4	25	4	67.69
272	SP_1073	P0A4I9	RNA polymerase sigma factor SigA	AAK99783.1	11	2	4	2	12.35	2	2	OAB66744.1	11	2	3	2	10.80	2	2	OBX38739.1	11	2	6	2	22.36	2	3	ONG45595.1	20	4	29	4	119.10	4	2	OAB74977.1	21	3	21	3	83.95	3	3	OAB77753.1	20	4	32	4	119.70
273	SP_1079	Q97QW8	GTPase Obg (EC 3.6.5.-) (GTP-binding protein Obg)																									ONG45589.1	12	4	5	4	14.05	4	2									OAB77747.1	6	2	4	2	10.31
274	SP_1081	Q97QW6	UDP-N-acetylglucosamine 1-carboxyvinyltransferase 2 (EC 2.5.1.7) (Enoylpyruvate transferase 2) (UDP-N-acetylglucosamine enolpyruvyl transferase 2) (EPT 2)
275	SP_1083	A0A0H2UPX2	CBS domain-containing protein
276	SP_1084	A0A0H2UQ40	Methionine aminopeptidase (MAP) (MetAP) (EC 3.4.11.18) (Peptidase M)																									ONG45581.1	15	4	10	4	26.23	4	2									OAB77742.1	11	3	6	3	16.24
277	SP_1087	A0A0H2UPX1	ATP-dependent DNA helicase (EC 5.6.2.4)																									ONG44907.1	6	4	11	4	37.47	4	2									OAB77740.1	7	4	9	4	30.23
278	SP_1095	P65241	Putative ribose-phosphate pyrophosphokinase 2 (RPPK 2) (EC 2.7.6.1) (5-phospho-D-ribosyl alpha-1-diphosphate synthase 2) (Phosphoribosyl diphosphate synthase 2) (Phosphoribosyl pyrophosphate synthase 2) (P-Rib-PP synthase 2) (PRPP synthase 2) (PRPPase 2)																									ONG44914.1	11	3	9	3	22.93	3	2	OAB74997.1	14	4	4	4	8.56	4	2	OAB77733.1	11	3	16	3	40.11
279	SP_1100	A0A0H2UQ52	Phosphate acetyltransferase (EC 2.3.1.8) (Phosphotransacetylase)																	OBX41343.1	10	3	11	3	25.48	3	3	ONG44919.1	17	7	28	7	71.77	7	2									OAB77728.1	13	4	17	4	37.56
280	SP_1102	P67266	Nucleoid-associated protein SP_1102
281	SP_1105	Q97QU4	Large ribosomal subunit protein bL21 (50S ribosomal protein L21)
282	SP_1107	P66135	Large ribosomal subunit protein bL27 (50S ribosomal protein L27)									OAB66324.1	28	2	18	2	60.85	2	3	OBX44181.1	37	3	36	3	97.39	3	3	ONG44923.1	37	3	36	3	102.50	3	2	OAB75006.1	37	3	19	3	53.77	3	3	OAB80791.1	37	3	40	3	118.50
283	SP_1110	A0A0H2UPY5	Riboflavin biosynthesis protein [Includes: Riboflavin kinase (EC 2.7.1.26) (Flavokinase); FMN adenylyltransferase (EC 2.7.7.2) (FAD pyrophosphorylase) (FAD synthase)]																									ONG44925.1	6	2	2	2	4.23	2	2
284	SP_1112	Q97QT7	DegV domain-containing protein SP_1112																									ONG44927.1	14	2	3	2	10.28	2	2
285	SP_1113	A0A0H2UPZ3	DNA-binding protein HU	AAK99824.1	11	2	4	2	8.74	2	3	OAB66319.1	22	4	8	4	16.40	4	3	OBX44186.1	31	5	53	5	118.60	5	3	ONG44928.1	26	4	43	4	110.90	4	2	OAB75011.1	31	5	46	5	94.68	5	3	OAB80796.1	33	4	70	4	168.80
286	SP_1114	A0A0H2UQ61	ABC transporter, ATP-binding protein																	OBX44187.1	4	2	2	2	5.48	2	1																	OAB80797.1	7	3	11	3	31.93
287	SP_1117	Q97QT2	DNA ligase (EC 6.5.1.2) (Polydeoxyribonucleotide synthase [NAD(+)])																	OBX44190.1	4	2	3	2	7.45	2	3	ONG44932.1	12	5	12	5	37.16	5	2	OAB75015.1	3	2	2	2	4.28	2	2	OAB80800.1	12	5	14	5	43.62
288	SP_1118	A0A0H2UPY6	Putative pullulanase																	OBX44191.1	4	2	2	2	5.24	2	1	ONG44933.1	6	3	7	3	23.87	3	2									OAB80801.1	5	3	6	3	18.36
289	SP_1119	A0A0H2UQ00	Glyceraldehyde-3-phosphate dehydrogenase, NADP-dependent (EC 1.2.1.9)																									ONG44935.1	7	2	5	2	15.58	2	2	OAB75018.1	5	2	4	2	8.81	2	2	OAB80803.1	5	2	5	2	10.38
290	SP_1122	Q97QS7	Glucose-1-phosphate adenylyltransferase (EC 2.7.7.27) (ADP-glucose pyrophosphorylase) (ADPGlc PPase) (ADP-glucose synthase)																									ONG44896.1	15	4	20	4	67.82	4	2									OAB80805.1	15	4	20	4	67.31
291	SP_1123	A0A0H2UQ67	Glycogen biosynthesis protein GlgD																									ONG44897.1	23	7	33	7	85.63	7	2									OAB80806.1	19	5	35	5	90.50
292	SP_1128	Q97QS2	Enolase (EC 4.2.1.11) (2-phospho-D-glycerate hydro-lyase) (2-phosphoglycerate dehydratase) (Alpha-enolase) (Eno)	AAK99840.1	23	6	29	6	91.07	6	3	OAB66304.1	23	7	36	7	107.30	7	3	OBX44201.1	55	17	235	17	787.10	17	3	ONG44902.1	34	11	82	11	332.50	11	2	OAB75027.1	42	14	110	14	351.20	14	3	OAB80812.1	40	14	208	14	693.40
293	SP_1152	Q97QP9	Exonuclease/helicase subunit RexA (EC 3.1.-.-) (EC 5.6.2.4) (ATP-dependent helicase/deoxyribonuclease subunit A) (DNA 3'-5' helicase AddA)																									ONG44788.1	2	2	4	2	10.55	2	2
294	SP_1154	Q97QP7	Immunoglobulin A1 protease (IgA1 protease) (EC 3.4.24.13) (IgA-specific zinc metalloproteinase)	AAK99846.1	24	30	165	30	562.20	30	3									OBX44271.1	24	35	327	35	1,084.00	35	3	ONG44786.1	26	37	175	37	616.30	37	2	OAB72923.1	30	42	282	42	972.90	42	3
295	SP_1155	A0A0H2UQ83	Ribosome biogenesis GTPase A																									ONG44877.1	17	4	10	4	28.45	4	2									OAB80820.1	17	4	13	4	36.22
296	SP_1160	A0A0H2UQ30	lipoate--protein ligase (EC 6.3.1.20)																									ONG44881.1	11	4	7	4	16.92	4	2									OAB80824.1	8	3	13	3	30.73
297	SP_1161	A0A0H2UQ86	Dihydrolipoyl dehydrogenase (EC 1.8.1.4)																																	OAB72929.1	2	2	2	2	1.93	2	1
298	SP_1162	A0A0H2UQ85	Putative acetoin dehydrogenase complex, E2 component, dihydrolipoamide acetyltransferase (EC 2.3.1.12)																									ONG44883.1	11	3	14	3	46.20	3	2	OAB72930.1	9	2	2	2	4.47	2	1	OAB80826.1	11	3	17	3	45.24
299	SP_1163	A0A0H2UQ21	Putative acetoin dehydrogenase, E1 component, beta subunit																									ONG44884.1	19	5	13	5	39.90	5	2									OAB80827.1	19	5	13	5	37.65
300	SP_1164	A0A0H2UQ24	Putative acetoin dehydrogenase, E1 component, alpha subunit																									ONG44885.1	9	2	3	2	10.98	2	1									OAB80828.1	9	2	6	2	19.31
301	SP_1174	A0A0H2UQ39	Conserved domain protein	AAK99864.1	2	2	4	2	11.23	2	3
302	SP_1003	A0A0H2UPR0	Pneumococcal histidine triad protein B																									ONG45412.1	9	6	12	6	34.40	6	2
303	SP_1175	A0A0H2UQ89	Conserved domain protein																	OBX43807.1	7	5	8	5	21.89	5	2
304	SP_1176	A0A0H2UQ90	Phosphoenolpyruvate-protein phosphotransferase (EC 2.7.3.9) (Phosphotransferase system, enzyme I)	AAK99866.1	5	2	3	2	7.37	2	2	OAB70141.1	6	3	8	3	20.57	3	3	OBX43806.1	17	8	26	8	79.34	8	3	ONG45454.1	24	10	50	10	178.50	10	2	OAB75101.1	16	5	30	5	77.75	5	3	OAB81288.1	18	8	62	8	209.20
305	SP_1179	A0A0H2UQ44	Ribonucleoside-diphosphate reductase (EC 1.17.4.1)																									ONG45457.1	7	4	7	4	21.72	4	2	OAB75098.1	4	2	2	2	3.83	2	1	OAB81291.1	8	4	13	4	40.56
306	SP_1182	A0A0H2UQ38	Lactose phosphotransferase system repressor																									ONG45459.1	7	2	7	2	15.20	2	2	OAB75096.1	7	2	13	2	27.42	2	3
307	SP_1184	Q97QL9	6-phospho-beta-galactosidase 2 (EC 3.2.1.85) (Beta-D-phosphogalactoside galactohydrolase 2) (PGALase 2) (P-beta-Gal 2) (PBG 2)																									ONG45460.1	16	5	11	5	32.75	5	2									OAB81294.1	5	2	3	2	7.61
308	SP_1185	A0A0H2UQ49	PTS system lactose-specific EIICB component (EC 2.7.1.207) (EIICB-Lac)									OAB70134.1	5	3	5	3	12.36	3	3									ONG45461.1	4	3	9	3	19.02	3	2									OAB81295.1	5	3	15	3	37.17
309	SP_1187	A0A0H2UQA0	Transcription antiterminator LacT																									ONG45463.1	9	3	6	3	16.05	3	2									OAB81297.1	8	2	2	2	5.29
310	SP_1190	Q97QL3	Tagatose 1,6-diphosphate aldolase (EC 4.1.2.40) (D-tagatose-1,6-bisphosphate aldolase) (Tagatose-bisphosphate aldolase)	AAK99876.1	15	4	10	4	23.04	4	3	OAB70131.1	20	6	17	6	44.78	6	3	OBX43795.1	39	10	66	10	201.60	10	3	ONG45464.1	53	16	118	16	430.60	16	2	OAB75089.1	39	10	85	10	229.80	10	3	OAB81298.1	57	16	157	16	507.90
311	SP_1192	Q97QL1	Galactose-6-phosphate isomerase subunit LacB (EC 5.3.1.26)																																									OAB81300.1	26	4	17	4	49.07
312	SP_1193	Q97QL0	Galactose-6-phosphate isomerase subunit LacA (EC 5.3.1.26)									OAB70128.1	18	4	11	4	23.21	4	3	OBX43792.1	18	2	11	2	26.96	2	3
313	SP_1200	Q97QK5	Elongation factor 4 (EF-4) (EC 3.6.5.n1) (Ribosomal back-translocase LepA)																									ONG45471.1	6	2	2	2	6.17	2	1
314	SP_1203	A0A0H2UQB4	Arginine repressor																									ONG45474.1	21	2	6	2	17.33	2	2
315	SP_1208	P67413	Uridine kinase (EC 2.7.1.48) (Cytidine monophosphokinase) (Uridine monophosphokinase)																									ONG45479.1	11	2	3	2	5.66	2	1
316	SP_1213	A0A0H2UQB9	Conserved domain protein																									ONG45482.1	6	2	3	2	7.63	2	2									OAB81318.1	4	2	2	2	4.74
317	SP_1218	A0A0H2UQC3	Sortase A, LPXTG specific																	OBX46039.1	15	3	6	3	18.52	3	2	ONG45484.1	11	3	11	3	36.89	3	2									OAB81320.1	8	2	5	2	17.11
318	SP_1219	P72524	DNA gyrase subunit A (EC 5.6.2.2)																	OBX46038.1	2	2	2	2	4.75	2	2	ONG45485.1	11	7	16	7	43.80	7	2	OAB74297.1	7	4	4	4	9.75	4	2	OAB81321.1	4	4	10	4	24.86
319	SP_1220	P0A3M9	L-lactate dehydrogenase (L-LDH) (EC 1.1.1.27)																	OBX46037.1	20	6	18	6	44.60	6	3	ONG45486.1	10	5	12	5	31.59	5	2	OAB74296.1	23	6	42	6	116.90	6	3	OAB81322.1	26	9	28	9	75.37
320	SP_1227	A0A0H2UQ68	Transcriptional regulatory protein WalR
321	SP_1241	A0A0H2UQ91	Amino acid ABC transporter, amino acid-binding protein/permease protein																									ONG45502.1	2	2	3	2	6.38	2	2
322	SP_1242	A0A0H2UQ97	Amino acid ABC transporter, ATP-binding protein																																	OAB74278.1	13	3	7	3	16.60	3	3
323	SP_1243	O54537	Glucose-6-phosphate 1-dehydrogenase (G6PD) (EC 1.1.1.49)																	OBX46019.1	6	2	5	2	13.93	2	3	ONG45504.1	18	6	14	6	40.88	6	2	OAB74277.1	6	2	10	2	23.85	2	3	OAB81342.1	15	5	14	5	40.31
324	SP_1244	A0A0H2UQF6	Signal recognition particle receptor FtsY (SRP receptor) (EC 3.6.5.4)																	OBX46018.1	6	2	2	2	5.04	2	2	ONG45505.1	12	3	5	3	15.38	3	2									OAB81343.1	12	3	6	3	15.05
325	SP_1247	A0A0H2UQ93	Chromosome partition protein Smc																									ONG45508.1	4	3	4	3	13.58	3	2									OAB81346.1	2	2	4	2	10.93
326	SP_1249	Q97QG5	GMP reductase (EC 1.7.1.7) (Guanosine 5'-monophosphate oxidoreductase) (Guanosine monophosphate reductase)																	OBX46013.1	6	2	3	2	5.85	2	2	ONG45510.1	6	2	2	2	4.18	2	2
327	SP_1267	A0A0H2UQB5	LicC protein																	OBX43188.1	8	2	3	2	7.04	2	2	ONG45524.1	8	2	14	2	39.23	2	2									OAB81362.1	8	2	10	2	25.48
328	SP_1269	A0A0H2UQJ0	Choline kinase																									ONG45526.1	17	3	21	3	53.39	3	2									OAB81364.1	17	3	28	3	70.59
329	SP_1274	A0A0H2UQI0	LicD2 protein
330	SP_1275	Q97QE4	Carbamoyl phosphate synthase large chain (EC 6.3.4.16) (EC 6.3.5.5) (Carbamoyl phosphate synthetase ammonia chain)									OAB70062.1	2	2	5	2	11.42	2	3	OBX43195.1	12	10	22	10	55.34	10	3	ONG45532.1	11	10	26	10	78.13	10	2	OAB74251.1	12	10	48	10	140.00	10	3	OAB81370.1	9	7	29	7	82.18
331	SP_1276	P63733	Carbamoyl phosphate synthase small chain (EC 6.3.5.5) (Carbamoyl phosphate synthetase glutamine chain)																	OBX43196.1	6	2	5	2	11.70	2	2									OAB74250.1	6	2	11	2	29.92	2	3
332	SP_1277	Q97QE2	Aspartate carbamoyltransferase catalytic subunit (EC 2.1.3.2) (Aspartate transcarbamylase) (ATCase)																	OBX43197.1	15	4	6	4	12.72	4	3
333	SP_1278	P65946	Bifunctional protein PyrR [Includes: Pyrimidine operon regulatory protein; Uracil phosphoribosyltransferase (UPRTase) (EC 2.4.2.9)]																	OBX43198.1	18	2	11	2	41.10	2	3	ONG45535.1	23	3	12	3	44.39	3	2	OAB74248.1	25	3	24	3	85.10	3	3	OAB81373.1	23	3	12	3	44.08
334	SP_1280	A0A0H2UQB7	Uncharacterized protein
335	SP_1284	A0A0H2UQI3	LemA protein																																									OAB81379.1	13	2	2	2	5.61
336	SP_1285	Q97QD4	Ribosomal RNA small subunit methyltransferase G (EC 2.1.1.-) (16S rRNA 7-methylguanosine methyltransferase) (16S rRNA m7G methyltransferase)
337	SP_1287	A0A0H2UQC2	Signal recognition particle protein (EC 3.6.5.4) (Fifty-four homolog)																									ONG45543.1	16	7	24	7	57.76	7	2	OAB74240.1	5	2	2	2	5.21	2	1	OAB81381.1	11	5	13	5	29.58
338	SP_1291	A0A0H2UQI8	Cof family protein																	OBX43209.1	9	2	2	2	5.13	2	2	ONG45547.1	18	4	12	4	38.33	4	2									OAB81385.1	22	4	19	4	54.93
339	SP_1293	Q97QC6	Large ribosomal subunit protein bL19 (50S ribosomal protein L19)									OAB70043.1	17	2	5	2	10.36	2	3	OBX43211.1	29	3	18	3	41.74	3	3	ONG45548.1	19	2	5	2	12.40	2	2	OAB74234.1	38	4	43	4	96.83	4	3	OAB81386.1	38	4	17	4	41.16
340	SP_1297	A0A0H2UQC6	Flavodoxin																	OBX43215.1	16	2	10	2	28.40	2	3	ONG45552.1	34	4	13	4	38.03	4	2									OAB81390.1	16	2	3	2	7.53
341	SP_1299	P66200	Large ribosomal subunit protein bL31B (50S ribosomal protein L31 type B)	AAK99980.1	29	2	7	2	19.70	2	3	OAB70037.1	38	2	13	2	44.05	2	3	OBX43217.1	38	2	25	2	91.81	2	3	ONG45554.1	29	2	11	2	46.22	2	2	OAB74228.1	38	2	13	2	48.86	2	3	OAB81392.1	46	3	22	3	85.62
342	SP_1306	A0A0H2UQJ7	Glutamate dehydrogenase
343	SP_1329	A0A0H2UQL2	N-acetylneuraminate lyase (EC 4.1.3.3)																																									OAB73014.1	10	3	4	3	9.66
344	SP_1354	P0A471	Large ribosomal subunit protein bL12 (50S ribosomal protein L7/L12)									OAB70031.1	43	4	23	4	53.13	4	3	OBX45512.1	80	9	100	9	316.50	9	3	ONG45982.1	80	9	139	9	505.20	9	2	OAB70942.1	80	9	96	9	298.30	9	3	OAB80662.1	80	9	178	9	591.00
345	SP_1355	P66050	Large ribosomal subunit protein uL10 (50S ribosomal protein L10)	AAL00016.1	20	3	5	3	10.45	3	2	OAB70030.1	31	5	18	5	47.16	5	3	OBX45511.1	46	7	69	7	185.30	7	3	ONG45981.1	49	10	116	10	313.30	10	2	OAB70941.1	31	6	52	6	126.90	6	3	OAB80663.1	42	9	152	9	404.80
346	SP_1356	A0A0H2UQG0	Amidohydrolase family protein																																									OAB80664.1	6	2	2	2	5.20
347	SP_1359	P0A3Q9	Peptide methionine sulfoxide reductase MsrA/MsrB 1 [Includes: Peptide methionine sulfoxide reductase MsrA (Protein-methionine-S-oxide reductase) (EC 1.8.4.11) (Peptide-methionine (S)-S-oxide reductase) (Peptide Met(O) reductase); Peptide methionine sulfoxide reductase MsrB (EC 1.8.4.12) (Peptide-methionine (R)-S-oxide reductase)]																	OBX45507.1	12	2	4	2	11.53	2	3	ONG45978.1	12	2	2	2	8.02	2	1	OAB70937.1	15	3	13	3	43.29	3	2	OAB80667.1	17	3	6	3	18.56
348	SP_1361	A0A0H2UQH0	Homoserine dehydrogenase (EC 1.1.1.3)																	OBX45505.1	11	3	5	3	14.32	3	3	ONG45975.1	15	4	17	4	72.48	4	2	OAB70934.1	20	6	17	6	48.95	6	3	OAB80669.1	17	5	11	5	36.96
349	SP_1368	A0A0H2UQH2	Regulatory protein MsrR																									ONG45970.1	11	4	7	4	24.59	4	2									OAB80674.1	8	3	5	3	14.40
350	SP_1371	Q9S400	3-phosphoshikimate 1-carboxyvinyltransferase (EC 2.5.1.19) (5-enolpyruvylshikimate-3-phosphate synthase) (EPSP synthase) (EPSPS)																	OBX45497.1	6	2	2	2	4.45	2	1	ONG45967.1	8	3	4	3	8.95	3	2									OAB80677.1	5	2	2	2	5.14
351	SP_1372	Q97Q59	UPF0342 protein SP_1372	AAL00034.1	12	2	6	2	7.34	2	3	OAB70015.1	12	2	6	2	7.25	2	3	OBX45496.1	21	3	5	3	6.99	3	3	ONG45966.1	21	3	14	3	24.39	3	2	OAB70925.1	35	4	29	4	43.02	4	3	OAB80678.1	21	3	31	3	43.99
352	SP_1374	P0A2Y6	Chorismate synthase (CS) (EC 4.2.3.5) (5-enolpyruvylshikimate-3-phosphate phospholyase)
353	SP_1377	P63588	3-dehydroquinate dehydratase (3-dehydroquinase) (EC 4.2.1.10) (Type I DHQase) (Type I dehydroquinase) (DHQ1)																									ONG45961.1	9	2	5	2	11.72	2	2
354	SP_1383	Q97Q48	Alanine--tRNA ligase (EC 6.1.1.7) (Alanyl-tRNA synthetase) (AlaRS)																	OBX45487.1	8	7	19	7	44.69	7	3	ONG45957.1	13	11	28	11	67.70	11	2	OAB70916.1	7	6	10	6	23.31	6	3	OAB80688.1	9	8	22	8	51.93
355	SP_1389	Q97Q42	Spermidine/putrescine import ATP-binding protein PotA (EC 7.6.2.11)																																									OAB80694.1	4	2	4	2	9.33
356	SP_1394	A0A0H2UQR1	Amino acid ABC transporter, amino acid-binding protein																																	OAB70905.1	15	3	3	3	7.40	3	2
357	SP_1395	A0A0H2UQU1	Phosphate-specific transport system accessory protein PhoU																									ONG46834.1	19	4	20	4	68.77	4	2									OAB80700.1	16	3	20	3	67.14
358	SP_1396	P63373	Phosphate import ATP-binding protein PstB 1 (EC 7.3.2.1) (ABC phosphate transporter 1) (Phosphate-transporting ATPase 1)																									ONG46833.1	17	4	7	4	17.46	4	2									OAB80701.1	10	3	6	3	13.50
359	SP_1410	A0A0H2UQV1	Exported hydrophilic protein																	OBX45461.1	21	2	5	2	12.58	2	3	ONG46820.1	22	3	14	3	53.10	3	2									OAB80714.1	22	3	14	3	49.09
360	SP_1413	Q97Q18	HPr kinase/phosphorylase (HPrK/P) (EC 2.7.11.-) (EC 2.7.4.-) (HPr(Ser) kinase/phosphorylase)
361	SP_1414	P66524	Small ribosomal subunit protein bS21 (30S ribosomal protein S21)																	OBX45457.1	48	5	53	5	127.80	5	3	ONG46816.1	33	4	61	4	162.90	4	2	OAB73282.1	29	2	35	2	82.01	2	3	OAB80718.1	48	5	89	5	229.60
362	SP_1415	Q97Q16	Glucosamine-6-phosphate deaminase (EC 3.5.99.6) (GlcN6P deaminase) (GNPDA) (Glucosamine-6-phosphate isomerase)																	OBX45456.1	10	2	3	2	6.39	2	2	ONG46815.1	15	4	11	4	29.68	4	2									OAB80719.1	10	2	9	2	22.03
363	SP_1421	A0A0H2UQS6	Nicotinate phosphoribosyltransferase (EC 6.3.4.21)																									ONG46809.1	10	4	8	4	21.78	4	2									OAB80725.1	5	2	6	2	13.71
364	SP_1445	P64297	GMP synthase [glutamine-hydrolyzing] (EC 6.3.5.2) (GMP synthetase) (Glutamine amidotransferase)									OAB67157.1	3	2	2	2	2.16	2	1	OBX45346.1	12	5	12	5	20.17	5	2	ONG46788.1	20	7	25	7	49.05	7	2	OAB72567.1	12	5	24	5	40.81	5	3	OAB80745.1	11	5	33	5	54.36
365	SP_1456	Q9F2F0	Peptide deformylase (PDF) (EC 3.5.1.88) (Polypeptide deformylase)																									ONG46780.1	21	4	10	4	25.64	4	2									OAB80754.1	31	5	12	5	32.80
366	SP_1458	A0A0H2UQN9	Thioredoxin reductase (EC 1.8.1.9)																	OBX45356.1	20	5	9	5	21.61	5	3	ONG46778.1	37	7	24	7	83.97	7	2	OAB72578.1	7	2	3	2	6.76	2	2	OAB80756.1	33	6	17	6	50.97
367	SP_1462	A0A0H2UQY9	ArsC family protein																									ONG46775.1	25	2	2	2	4.89	2	1									OAB80760.1	16	2	2	2	4.04
368	SP_1468	Q97PX2	Pyridoxal 5'-phosphate synthase subunit PdxS (PLP synthase subunit PdxS) (EC 4.3.3.6) (Pdx1)
369	SP_1469	A0A0H2UQZ4	NADH oxidase (NOXase) (EC 1.6.3.4)									OAB67137.1	5	2	2	2	4.49	2	2	OBX45366.1	19	7	20	7	49.09	7	3	ONG46768.1	18	8	32	8	91.12	8	2	OAB72588.1	7	3	7	3	16.79	3	3	OAB80767.1	21	9	38	9	112.40
370	SP_1473	Q97PW7	UPF0291 protein SP_1473																	OBX45370.1	33	4	11	4	25.18	4	3	ONG46764.1	26	2	15	2	41.77	2	2									OAB80771.1	26	2	21	2	55.70
371	SP_1474	Q97PW6	Glycine--tRNA ligase beta subunit (EC 6.1.1.14) (Glycyl-tRNA synthetase beta subunit) (GlyRS)																	OBX45371.1	6	3	9	3	22.01	3	3	ONG46763.1	10	6	19	6	66.11	6	2	OAB72593.1	8	4	12	4	31.65	4	2	OAB80772.1	8	5	18	5	52.03
372	SP_1475	Q97PW5	Glycine--tRNA ligase alpha subunit (EC 6.1.1.14) (Glycyl-tRNA synthetase alpha subunit) (GlyRS)																	OBX45372.1	9	3	5	3	10.50	3	3	ONG46762.1	10	3	5	3	12.59	3	2	OAB72594.1	6	2	2	2	4.42	2	2	OAB80773.1	5	2	5	2	11.39
373	SP_1478	A0A0H2UQQ5	Oxidoreductase, aldo/keto reductase family																									ONG46760.1	6	2	5	2	11.73	2	2									OAB80775.1	7	2	3	2	6.36
374	SP_1489	P64030	Elongation factor Tu (EF-Tu)	AAL00147.1	23	10	73	10	211.80	10	3	OAB67123.1	39	16	148	16	438.10	16	3	OBX46983.1	42	14	324	14	1,021.00	14	3	ONG45944.1	38	14	240	14	892.20	14	2	OAB72110.1	52	19	308	19	974.80	19	3	OAB78283.1	39	15	289	15	1,003.00
375	SP_1498	A0A0H2UQR8	Phosphoglucomutase (EC 5.4.2.2) (Alpha-phosphoglucomutase) (Glucose phosphomutase)																	OBX46991.1	7	3	6	3	14.99	3	3	ONG45936.1	13	6	14	6	44.62	6	2	OAB72119.1	10	4	5	4	11.29	4	2	OAB77562.1	14	8	21	8	61.75
376	SP_1499	A0A0H2UQQ7	Bacterocin transport accessory protein																	OBX46992.1	34	4	14	4	30.53	4	3	ONG45935.1	34	6	36	6	85.65	6	2	OAB72120.1	27	3	10	3	26.83	3	2	OAB77563.1	34	5	46	5	116.90
377	SP_1500	A0A0H2UQY7	Amino acid ABC transporter, amino acid-binding protein																	OBX46993.1	6	2	3	2	6.72	2	2
378	SP_1507	P63667	ATP synthase epsilon chain (ATP synthase F1 sector epsilon subunit) (F-ATPase epsilon subunit)																									ONG45928.1	14	2	3	2	7.08	2	2									OAB73050.1	11	2	3	2	6.47
379	SP_1508	Q97PT6	ATP synthase subunit beta (EC 7.1.2.2) (ATP synthase F1 sector subunit beta) (F-ATPase subunit beta)																	OBX47000.1	6	2	4	2	9.68	2	3	ONG45927.1	14	5	23	5	63.41	5	2	OAB72128.1	9	3	9	3	22.75	3	3	OAB73049.1	21	6	27	6	71.83
380	SP_1509	Q97PT5	ATP synthase gamma chain (ATP synthase F1 sector gamma subunit) (F-ATPase gamma subunit)
381	SP_1510	Q97PT4	ATP synthase subunit alpha (EC 7.1.2.2) (ATP synthase F1 sector subunit alpha) (F-ATPase subunit alpha)																	OBX47002.1	9	4	8	4	17.31	4	2	ONG45925.1	10	4	13	4	38.51	4	2	OAB72130.1	11	5	24	5	59.38	5	3	OAB73047.1	8	3	20	3	55.43
382	SP_1512	P0A2Z2	ATP synthase subunit b (ATP synthase F(0) sector subunit b) (ATPase subunit I) (F-type ATPase subunit b) (F-ATPase subunit b)																									ONG45923.1	15	3	5	3	12.98	3	2	OAB72132.1	15	2	2	2	4.28	2	1	OAB73045.1	17	3	6	3	13.52
383	SP_1517	Q97PT2	Transcription elongation factor GreA (Transcript cleavage factor GreA)	AAL00173.1	22	2	10	2	30.18	2	3	OAB69525.1	32	5	22	5	66.44	5	3	OBX47148.1	55	5	21	5	88.10	5	3	ONG45919.1	43	5	32	5	135.50	5	2	OAB72137.1	51	6	40	6	150.60	6	3	OAB79199.1	43	4	52	4	208.10
384	SP_1518	A0A0H2UQS8	Endolytic murein transglycosylase (EC 4.2.2.29) (Peptidoglycan lytic transglycosylase) (Peptidoglycan polymerization terminase)	AAL00174.1	10	4	9	4	28.15	4	3	OAB69524.1	11	6	18	6	53.86	6	3	OBX47147.1	23	9	37	9	137.20	9	3	ONG45918.1	20	8	32	8	148.20	8	2	OAB72138.1	21	7	24	7	81.26	7	3	OAB79198.1	22	9	68	9	277.70
385	SP_1521	Q97PS8	UDP-N-acetylmuramate--L-alanine ligase (EC 6.3.2.8) (UDP-N-acetylmuramoyl-L-alanine synthetase)																									ONG45915.1	5	2	5	2	10.65	2	2
386	SP_1522	A0A0H2UR26	Conserved domain protein																									ONG45914.1	10	2	5	2	14.68	2	2
387	SP_1527	P0A4G0	Oligopeptide-binding protein AliB																																	OAB72146.1	7	4	15	4	37.44	4	3
388	SP_1531	A0A0H2UQU0	CsbD-like domain-containing protein																	OBX47133.1	59	5	51	5	128.10	5	3	ONG45905.1	45	3	9	3	19.79	3	2									OAB79187.1	45	3	19	3	40.40
389	SP_1534	P65755	Probable manganese-dependent inorganic pyrophosphatase (EC 3.6.1.1) (Pyrophosphate phospho-hydrolase) (PPase)									OAB69509.1	8	2	14	2	38.58	2	3	OBX47129.1	12	3	15	3	43.95	3	3	ONG45902.1	12	3	17	3	53.25	3	2	OAB72152.1	15	4	17	4	48.28	4	3	OAB79184.1	12	3	25	3	74.56
390	SP_1536	A0A0H2UQS7	Methyltransferase small domain-containing protein																									ONG45900.1	6	2	3	2	6.06	2	2
391	SP_1538	A0A0H2UR36	peptidylprolyl isomerase (EC 5.2.1.8)																									ONG45898.1	6	2	4	2	12.10	2	2
392	SP_1539	P66472	Small ribosomal subunit protein bS18 (30S ribosomal protein S18)																	OBX47124.1	43	5	12	5	27.35	5	3	ONG45897.1	28	3	20	3	46.13	3	2	OAB72157.1	32	2	6	2	16.15	2	3	OAB79179.1	28	3	25	3	55.82
393	SP_1540	P66854	Single-stranded DNA-binding protein (SSB)																	OBX47123.1	30	2	10	2	47.06	2	3	ONG45896.1	23	2	12	2	75.28	2	2
394	SP_1541	P66602	Small ribosomal subunit protein bS6 (30S ribosomal protein S6)																									ONG45895.1	40	3	18	3	71.72	3	2	OAB72159.1	24	2	13	2	45.68	2	3	OAB79177.1	40	3	23	3	94.46
395	SP_1542	Q97PR0	Asparagine--tRNA ligase (EC 6.1.1.22) (Asparaginyl-tRNA synthetase) (AsnRS)																									ONG45894.1	4	2	3	2	7.20	2	2									OAB79176.1	6	3	5	3	10.99
396	SP_1544	A0A0H2UQU3	Aminotransferase (EC 2.6.1.-)																									ONG45892.1	10	2	3	2	16.78	2	2
397	SP_1546	A0A0H2UQT2	Conserved domain protein									OAB69496.1	24	4	9	4	20.65	4	3	OBX47117.1	18	3	13	3	34.44	3	3	ONG45889.1	41	7	42	7	111.60	7	2	OAB72165.1	29	5	50	5	132.40	5	3	OAB79171.1	19	3	10	3	22.32
398	SP_1548	A0A0H2UR15	Cell shape-determining protein																									ONG45884.1	5	2	3	2	8.90	2	2
399	SP_1551	A0A0H2UQU8	Cation-transporting ATPase, E1-E2 family																									ONG45881.1	3	2	3	2	9.19	2	2									OAB79164.1	3	2	6	2	16.28
400	SP_1553	A0A0H2UR20	ABC transporter, ATP-binding protein																																									OAB79162.1	6	3	3	2	7.38
401	SP_1555	P63895	4-hydroxy-tetrahydrodipicolinate reductase (HTPA reductase) (EC 1.17.1.8)																	OBX47108.1	11	2	4	2	13.45	2	3																	OAB79160.1	11	2	3	2	9.42
402	SP_1559	Q97PP4	Phosphoglucosamine mutase (EC 5.4.2.10)																	OBX47106.1	7	3	4	3	9.02	3	2	ONG45874.1	15	5	13	5	36.10	5	2									OAB79157.1	22	7	17	7	42.14
403	SP_1560	A0A0H2UQV5	Lipoprotein																									ONG45873.1	11	2	3	2	8.25	2	2
404	SP_1568	P64072	Probable GTP-binding protein EngB
405	SP_1569	P63791	ATP-dependent Clp protease ATP-binding subunit ClpX																	OBX47096.1	6	2	6	2	13.72	2	3	ONG45864.1	8	3	4	3	11.92	3	2	OAB72188.1	9	3	4	3	8.23	3	3	OAB79147.1	14	5	27	5	64.40
406	SP_1572	A0A0H2UQW0	Non-heme iron-containing ferritin									OAB67255.1	6	2	13	2	33.13	2	3	OBX47093.1	6	2	32	2	78.31	2	3	ONG45861.1	23	4	25	4	79.94	4	2	OAB72191.1	19	2	8	2	20.95	2	3	OAB79144.1	23	4	15	4	44.84
407	SP_1573	A0A0H2XFA2	Lysozyme (EC 3.2.1.17)																	OBX47092.1	9	3	21	3	67.06	3	3	ONG45860.1	9	3	10	3	35.95	3	2	OAB72192.1	7	2	10	2	26.74	2	3	OAB79143.1	7	2	4	2	10.74
408	SP_1574	P66942	Triosephosphate isomerase (TIM) (TPI) (EC 5.3.1.1) (Triose-phosphate isomerase)																	OBX47091.1	27	5	36	5	123.00	5	3	ONG45859.1	21	5	33	5	127.30	5	2	OAB72193.1	17	4	10	4	31.63	4	2	OAB79142.1	17	4	39	4	145.30
409	SP_1577	P63544	Adenine phosphoribosyltransferase (APRT) (EC 2.4.2.7)																									ONG45856.1	11	2	4	2	9.31	2	2									OAB79139.1	11	2	4	2	8.57
410	SP_1578	A0A0H2UR29	Putative methyltransferase
411	SP_1580	A0A0H2UQW6	Sugar ABC transporter, ATP-binding protein																	OBX47085.1	11	4	10	4	23.89	4	3	ONG45853.1	14	4	15	4	52.55	4	2	OAB72199.1	14	4	4	4	8.59	4	2	OAB79136.1	20	6	14	6	38.98
412	SP_1583	A0A0H2UR34	Isochorismatase family protein																	OBX47084.1	14	2	2	2	4.29	2	1
413	SP_1586	P0A4D7	DEAD-box ATP-dependent RNA helicase CshA (EC 3.6.4.13)																									ONG47048.1	9	3	12	3	33.98	3	2	OAB72202.1	7	3	4	3	8.19	3	2	OAB72941.1	15	5	13	5	33.47
414	SP_1588	A0A0H2UQW7	Oxidoreductase, pyridine nucleotide-disulfide, class I									OAB67242.1	8	3	7	3	17.87	3	3	OBX47080.1	13	4	19	4	62.49	4	3	ONG47046.1	26	11	48	11	163.10	11	2	OAB72204.1	9	3	12	3	39.41	3	3	OAB72943.1	21	9	48	9	149.40
415	SP_1591	A0A0H2UR67	Proline dipeptidase (EC 3.4.13.9)																									ONG47043.1	7	2	3	2	9.50	2	2									OAB72946.1	7	2	6	2	16.08
416	SP_1603	Q97PK6	Cytidylate kinase (CK) (EC 2.7.4.25) (Cytidine monophosphate kinase) (CMP kinase)																									ONG45250.1	20	3	9	3	29.24	3	2									OAB72955.1	14	2	4	2	10.56
417	SP_1604	A0A0H2UR49	LysM domain-containing protein																									ONG45251.1	19	3	9	3	14.13	3	2									OAB72956.1	11	2	6	2	7.73
418	SP_1607	A0A0H2UQY4	UDP-glucose 4-epimerase (EC 5.1.3.2)																	OBX46841.1	6	2	4	2	9.94	2	3	ONG45252.1	12	3	6	3	23.11	3	2
419	SP_1626	Q97PI9	Small ribosomal subunit protein uS15 (30S ribosomal protein S15)																																	OAB72226.1	20	2	6	2	12.41	2	2
420	SP_1631	Q97PI4	Threonine--tRNA ligase (EC 6.1.1.3) (Threonyl-tRNA synthetase) (ThrRS)																	OBX46854.1	3	2	3	2	5.77	2	2	ONG45263.1	11	6	23	6	61.51	6	2	OAB72229.1	5	2	4	2	9.65	2	2	OAB72971.1	11	6	25	6	68.19
421	SP_1645	A0A0H2UR16	GTP diphosphokinase (EC 2.7.6.5)
422	SP_1647	A0A0H2UR08	Endopeptidase O																	OBX45841.1	23	9	24	9	87.44	9	3	ONG46337.1	9	4	25	4	90.91	4	2	OAB72243.1	9	4	13	4	36.85	4	3	OAB72988.1	12	5	33	5	114.80
423	SP_1651	P0C2J8	Thiol peroxidase (Tpx) (EC 1.11.1.24) (Peroxiredoxin tpx) (Prx) (Thioredoxin peroxidase) (Thioredoxin-dependent peroxiredoxin)									OAB69011.1	26	3	9	3	21.39	3	3	OBX45866.1	31	4	26	4	68.93	4	3	ONG46367.1	26	4	11	4	38.98	4	2	OAB72366.1	47	8	41	8	110.10	8	3	OAB73031.1	31	5	40	5	108.10
424	SP_1655	P0A3Y3	2,3-bisphosphoglycerate-dependent phosphoglycerate mutase (BPG-dependent PGAM) (PGAM) (Phosphoglyceromutase) (dPGM) (EC 5.4.2.11)	AAL00303.1	11	2	4	2	9.49	2	2	OAB69003.1	19	3	6	3	13.38	3	3	OBX45848.1	36	6	48	6	157.40	6	3	ONG46330.1	37	7	58	7	202.80	7	2	OAB72250.1	35	7	46	7	139.80	7	3	OAB72994.1	37	7	63	7	208.10
425	SP_1659	P0CB61	Isoleucine--tRNA ligase (EC 6.1.1.5) (Isoleucyl-tRNA synthetase) (IleRS)									OAB69001.1	2	2	2	2	4.06	2	2	OBX45850.1	5	4	10	4	23.52	4	2	ONG46328.1	4	4	20	4	57.26	4	2	OAB72252.1	2	2	2	2	4.27	2	2	OAB72996.1	4	3	16	3	40.88
426	SP_1661	A0A0H2UR19	Cell division protein DivIVA																	OBX45853.1	12	4	14	4	33.52	4	3	ONG46326.1	38	9	54	9	165.70	9	2	OAB72255.1	24	8	22	8	52.13	8	3	OAB72999.1	32	9	33	9	92.38
427	SP_1664	P0CB77	Cell division protein SepF									OAB68995.1	21	2	2	2	4.90	2	2	OBX45856.1	31	3	10	3	35.65	3	3	ONG46323.1	31	5	49	5	222.90	5	2	OAB72258.1	31	3	8	3	25.43	3	3	OAB73002.1	31	5	26	5	92.29
428	SP_1666	A0A0H2UR32	Cell division protein FtsZ	AAL00314.1	20	7	35	7	76.64	7	3	OAB68993.1	21	8	81	8	191.90	8	3	OBX45858.1	32	10	161	10	455.00	10	3	ONG46321.1	29	10	147	10	502.30	10	2	OAB72260.1	32	11	137	11	366.20	11	3	OAB73004.1	29	10	172	10	551.80
429	SP_1667	A0A0H2UR24	Cell division protein FtsA	AAL00315.1	7	3	3	3	6.21	3	2	OAB68992.1	16	4	9	4	25.49	4	3	OBX45859.1	22	5	18	5	56.89	5	3	ONG46320.1	29	8	34	8	146.80	8	2	OAB72261.1	25	6	32	6	83.35	6	3	OAB73005.1	33	8	62	8	217.50
430	SP_1670	A0A0H2URC3	UDP-N-acetylmuramoyl-tripeptide--D-alanyl-D-alanine ligase (EC 6.3.2.10) (D-alanyl-D-alanine-adding enzyme)																									ONG46317.1	11	4	5	4	12.09	4	2									OAB73008.1	5	2	4	2	9.07
431	SP_1671	P0CB57	D-alanine--D-alanine ligase (EC 6.3.2.4) (D-Ala-D-Ala ligase) (D-alanylalanine synthetase)																									ONG46316.1	8	3	7	3	18.60	3	2									OAB73009.1	8	3	3	3	6.42
432	SP_1674	A0A0H2UR40	Putative phosphosugar-binding transcriptional regulator																									ONG46313.1	12	2	5	2	14.35	2	2
433	SP_1675	A0A0H2UR30	ROK family protein																									ONG46312.1	16	3	7	3	18.51	3	2
434	SP_1683	A0A0H2URD1	Sugar ABC transporter, sugar-binding protein									OAB68976.1	13	4	9	4	23.49	4	3	OBX40421.1	5	2	5	2	10.77	2	3	ONG46305.1	19	7	38	7	118.10	7	2	OAB72276.1	10	3	11	3	30.91	3	3	OAB73021.1	24	9	65	9	191.80
435	SP_1685	P65520	Putative N-acetylmannosamine-6-phosphate 2-epimerase 2 (EC 5.1.3.9) (ManNAc-6-P epimerase 2)
436	SP_1700	A0A0H2URE3	Phospho-2-dehydro-3-deoxyheptonate aldolase (EC 2.5.1.54)																	OBX46812.1	6	2	6	2	13.18	2	2	ONG44853.1	6	2	5	2	12.69	2	2									OAB81208.1	6	2	15	2	33.71
437	SP_1701	A0A0H2UR58	Phospho-2-dehydro-3-deoxyheptonate aldolase (EC 2.5.1.54)																																									OAB81209.1	5	2	4	2	9.04
438	SP_1702	Q97PD6	Protein translocase subunit SecA 1 (EC 7.4.2.8)	AAL00348.1	3	2	3	2	6.15	2	2	OAB65870.1	2	2	2	2	4.37	2	2	OBX46810.1	7	5	10	5	23.73	5	3	ONG44851.1	17	12	46	12	131.30	12	2	OAB72293.1	6	4	6	4	13.14	4	2	OAB81210.1	17	11	38	11	104.50
439	SP_1709	P64062	GTPase Der (GTP-binding protein EngA)																	OBX46805.1	5	2	2	2	4.57	2	1	ONG44843.1	12	4	13	4	45.52	4	2	OAB72299.1	16	5	14	5	37.12	5	3	OAB81218.1	13	4	20	4	60.58
440	SP_1710	A0A0H2UR56	Nitroreductase family protein																																									OAB81219.1	6	2	4	2	12.19
441	SP_1711	A0A0H2URD2	Primosomal protein DnaI
442	SP_1714	A0A0H2UR70	Transcriptional regulator, GntR family
443	SP_1716	A0A0H2UR60	ABC-2 type transporter transmembrane domain-containing protein																									ONG44835.1	7	2	3	2	7.96	2	2	OAB72307.1	3	2	3	2	7.80	2	2	OAB81226.1	7	3	6	3	19.77
444	SP_1722	A0A0H2UR65	PTS system IIABC components																									ONG46631.1	10	4	7	4	20.82	4	2
445	SP_1727	A0A0H2UR69	Hydroxymethylglutaryl-CoA synthase																																									OAB81236.1	5	2	2	2	4.95
446	SP_1732	Q97PA9	Serine/threonine-protein kinase StkP (Ser/Thr-protein kinase StkP) (EC 2.7.11.1) (Eukaryotic-type Ser/Thr protein kinase) (ESTPK)																									ONG46640.1	10	5	11	5	29.81	5	2	OAB72321.1	3	2	4	2	9.07	2	2	OAB81240.1	7	3	6	3	14.28
447	SP_1733	A0A0H2UR71	Putative phosphatase																									ONG46641.1	27	5	23	5	72.68	5	2									OAB81241.1	17	4	16	4	46.42
448	SP_1735	Q97PA6	Methionyl-tRNA formyltransferase (EC 2.1.2.9)																									ONG46642.1	9	2	5	2	12.53	2	2									OAB81242.1	9	2	3	2	7.21
449	SP_1737	P66730	DNA-directed RNA polymerase subunit omega (RNAP omega subunit) (EC 2.7.7.6) (RNA polymerase omega subunit) (Transcriptase subunit omega)																									ONG46644.1	35	3	11	3	48.82	3	2	OAB72325.1	19	2	4	2	12.10	2	3	OAB81244.1	19	2	15	2	66.63
450	SP_1738	Q97PA3	Guanylate kinase (EC 2.7.4.8) (GMP kinase)
451	SP_1739	P67282	Ribonuclease Y (RNase Y) (EC 3.1.-.-)	AAL00387.1	4	2	3	2	6.22	2	2									OBX47291.1	12	5	15	5	36.48	5	3	ONG46646.1	18	9	39	9	113.80	9	2	OAB72327.1	6	3	6	3	14.20	3	2	OAB81246.1	17	8	48	8	126.60
452	SP_1747	P65504	Probable nicotinate-nucleotide adenylyltransferase (EC 2.7.7.18) (Deamido-NAD(+) diphosphorylase) (Deamido-NAD(+) pyrophosphorylase) (Nicotinate mononucleotide adenylyltransferase) (NaMN adenylyltransferase)																																	OAB72334.1	5	2	2	2	2.07	2	1
453	SP_1775	A0A0H2UR98	Conserved domain protein
454	SP_1776	A0A0H2URA9	Thioredoxin	AAL00405.1	25	3	11	3	27.54	3	3	OAB64515.1	22	2	27	2	73.01	2	3	OBX40505.1	62	7	127	7	372.90	7	3	ONG46661.1	44	4	58	4	181.80	4	2	OAB73948.1	55	6	62	6	172.70	6	3	OAB77248.1	52	5	105	5	301.80
455	SP_1804	A0A0H2URD5	Stress response regulator gls24 homolog	AAL00428.1	33	5	28	5	91.49	5	3	OAB64490.1	60	14	76	14	249.10	14	3	OBX42156.1	59	11	196	11	633.90	11	3	ONG46686.1	60	14	252	14	893.20	14	2	OAB71155.1	56	11	139	11	461.90	11	3	OAB77268.1	62	15	340	15	1,153.00
456	SP_1805	Q97P39	UPF0337 protein SP_1805									OAB64489.1	45	4	6	4	12.27	4	3	OBX42155.1	42	4	48	4	129.50	4	3	ONG46687.1	42	4	66	4	191.10	4	2	OAB71156.1	40	3	12	3	36.41	3	3	OAB77269.1	42	4	97	4	275.50
457	SP_1812	Q97P32	Tryptophan synthase beta chain (EC 4.2.1.20)
458	SP_1833	A0A0H2URN9	Cell wall surface anchor family protein	AAL00455.1	6	3	6	3	13.67	3	3									OBX42123.1	5	2	7	2	22.87	2	3	ONG45333.1	4	2	5	2	14.94	2	2
459	SP_1837	A0A0H2URM1	Putative capsular polysaccharide biosynthesis protein																	OBX42120.1	5	2	6	2	14.37	2	3	ONG45336.1	4	2	6	2	13.93	2	2
460	SP_1845	P0A2X3	Exodeoxyribonuclease (EC 3.1.11.2)																	OBX42114.1	20	4	9	4	22.95	4	3	ONG45342.1	11	3	9	3	21.35	3	2	OAB73620.1	8	2	7	2	15.26	2	2	OAB79414.1	11	3	10	3	21.80
461	SP_1853	Q97NZ6	Galactokinase (EC 2.7.1.6) (Galactose kinase)									OAB64440.1	6	2	2	2	5.29	2	1									ONG45350.1	3	2	2	2	2.89	2	1									OAB79406.1	5	3	3	3	4.73
462	SP_1855	A0A0H2URM6	Alcohol dehydrogenase, zinc-containing																									ONG45352.1	7	2	2	2	5.84	2	1
463	SP_1861	A0A0H2URQ9	Choline transporter																									ONG45358.1	12	3	4	3	10.01	3	2
464	SP_1862	A0A0H2URJ3	SnoaL-like domain-containing protein																									ONG45359.1	12	2	4	2	12.82	2	2
465	SP_1872	A0A0H2URK5	Iron-compound ABC transporter, iron-compound-binding protein																									ONG45368.1	11	2	5	2	19.99	2	2
466	SP_1874	A0A0H2URG9	Pseudouridine synthase (EC 5.4.99.-)																									ONG46714.1	15	4	12	4	32.07	4	2									OAB79386.1	12	4	7	4	18.28
467	SP_1880	P64310	dITP/XTP pyrophosphatase (EC 3.6.1.66) (Non-canonical purine NTP pyrophosphatase) (Non-standard purine NTP pyrophosphatase) (Nucleoside-triphosphate diphosphatase) (Nucleoside-triphosphate pyrophosphatase) (NTPase)																									ONG46720.1	13	2	2	2	5.23	2	1
468	SP_1884	A0A0H2URK8	Trehalose PTS system, IIABC components																									ONG46724.1	3	2	6	2	12.24	2	2
469	SP_1891	P18791	Oligopeptide-binding protein AmiA																																									OAB79368.1	5	3	7	3	17.50
470	SP_1894	A0A0H2URT4	Sucrose phosphorylase (EC 2.4.1.7) (Sucrose glucosyltransferase)																	OBX42067.1	5	2	2	2	5.16	2	1
471	SP_1906	P0A335	Chaperonin GroEL (EC 5.6.1.7) (60 kDa chaperonin) (Chaperonin-60) (Cpn60)									OAB69214.1	15	6	9	6	21.67	6	3	OBX42703.1	36	15	114	15	302.70	15	3	ONG45773.1	44	21	140	21	416.30	21	2	OAB74177.1	31	14	89	14	239.30	14	3	OAB78356.1	36	18	186	18	536.30
472	SP_1907	Q97NV3	Co-chaperonin GroES (10 kDa chaperonin) (Chaperonin-10) (Cpn10)																	OBX42704.1	43	3	8	3	22.81	3	3	ONG45772.1	43	3	8	3	28.26	3	2	OAB74176.1	43	3	19	3	45.59	3	3	OAB78355.1	43	3	6	3	18.28
473	SP_1910	A0A0H2URR3	tRNA-binding domain-containing protein																									ONG45769.1	19	2	14	2	68.65	2	2	OAB74173.1	25	3	9	3	25.67	3	3	OAB78352.1	19	2	10	2	47.15
474	SP_1922	P67186	Probable transcriptional regulatory protein SP_1922	AAL00541.1	10	2	3	2	6.03	2	2	OAB69201.1	16	3	6	3	14.33	3	3									ONG45760.1	16	3	44	3	137.80	3	2	OAB74163.1	16	3	21	3	57.92	3	3	OAB78342.1	16	3	54	3	157.50
475	SP_1923	P0C2J9	Pneumolysin (PLY) (Thiol-activated cytolysin)																									ONG45759.1	17	5	23	5	80.47	5	2	OAB74162.1	12	4	10	4	27.41	4	3	OAB78341.1	20	6	34	6	115.70
476	SP_1926	A0A0H2URJ8	DUF4231 domain-containing protein																																									OAB78339.1	8	2	5	2	14.19
477	SP_1937	P06653	Autolysin (EC 3.5.1.28) (Cell wall hydrolase) (Mucopeptide aminohydrolase) (Murein hydrolase) (N-acetylmuramoyl-L-alanine amidase)																																									OAB78398.1	7	2	10	2	22.61
478	SP_1940	P0A451	Protein RecA (Recombinase A)																	OBX47234.1	13	3	12	3	34.42	3	3	ONG45745.1	23	8	35	8	112.50	8	2	OAB74148.1	11	3	17	3	50.68	3	3	OAB78327.1	17	5	29	5	85.19
479	SP_1942	A0A0H2US14	Putative transcriptional regulator																									ONG45743.1	18	4	11	4	28.98	4	2
480	SP_1944	A0A0H2URN5	tRNA threonylcarbamoyladenosine biosynthesis protein TsaE (t(6)A37 threonylcarbamoyladenosine biosynthesis protein TsaE)
481	SP_1960	Q97NQ8	DNA-directed RNA polymerase subunit beta' (RNAP subunit beta') (EC 2.7.7.6) (RNA polymerase subunit beta') (Transcriptase subunit beta')	AAL00579.1	2	2	4	2	8.79	2	3	OAB69168.1	5	6	12	6	27.18	6	3	OBX47246.1	10	10	30	10	84.41	10	3	ONG45733.1	19	20	117	20	373.50	20	2	OAB74137.1	12	12	60	12	145.00	12	3	OAB78316.1	20	21	172	21	501.60
482	SP_1961	Q97NQ7	DNA-directed RNA polymerase subunit beta (RNAP subunit beta) (EC 2.7.7.6) (RNA polymerase subunit beta) (Transcriptase subunit beta)	AAL00580.1	3	4	7	4	14.96	4	3	OAB69167.1	8	10	27	10	63.41	10	3	OBX47247.1	13	11	34	11	86.54	11	3	ONG45732.1	31	31	127	31	371.10	31	2	OAB74136.1	17	17	60	17	154.90	17	3	OAB78315.1	30	33	177	33	502.70
483	SP_1964	P0A3S3	DNA-entry nuclease (Competence-specific nuclease) (EC 3.1.30.-)																									ONG45730.1	16	3	4	3	14.87	3	1
484	SP_1966	Q97NQ4	UDP-N-acetylglucosamine 1-carboxyvinyltransferase 1 (EC 2.5.1.7) (Enoylpyruvate transferase 1) (UDP-N-acetylglucosamine enolpyruvyl transferase 1) (EPT 1)																	OBX47250.1	7	2	3	2	7.41	2	2
485	SP_1967	A0A0H2URQ4	endopeptidase La (EC 3.4.21.53)																									ONG45728.1	11	3	3	3	7.06	3	2									OAB78311.1	6	2	2	2	4.04
486	SP_1970	Q97NQ0	Aspartate--ammonia ligase (EC 6.3.1.1) (Asparagine synthetase A)																	OBX47252.1	8	2	8	2	26.47	2	3	ONG45725.1	23	7	45	7	185.80	7	2									OAB78308.1	17	4	46	4	154.80
487	SP_1975	Q97NP5	Membrane protein insertase YidC 1 (Foldase YidC 1) (Membrane integrase YidC 1) (Membrane protein YidC 1)									OAB69155.1	5	2	3	2	7.33	2	3	OBX47256.1	5	2	3	2	7.65	2	3	ONG45720.1	5	2	17	2	47.15	2	2	OAB74124.1	5	2	4	2	9.88	2	3	OAB78303.1	5	2	20	2	55.08
488	SP_1979	P65832	Probable purine biosynthesis transcriptional regulator PurR																									ONG45717.1	13	2	11	2	46.85	2	2									OAB78300.1	13	2	10	2	38.56
489	SP_1987	A0A0H2URQ2	ABC transporter, ATP-binding protein																																	OAB74114.1	9	2	2	2	4.52	2	1
490	SP_1991	A0A0H2URT8	Putative hydrolase
491	SP_1994	A0A0H2URS4	alanine transaminase (EC 2.6.1.2)																	OBX47275.1	5	2	4	2	9.29	2	3	ONG44811.1	5	2	10	2	22.30	2	2	OAB74106.1	5	2	3	2	6.73	2	2	OAB80945.1	5	2	6	2	15.35
492	SP_1996	A0A0H2US68	Universal stress protein
493	SP_1997	A0A0H2URU0	Cof family protein
494	SP_1999	A0A0H2URS9	Catabolite control protein A									OAB69133.1	7	2	3	2	6.84	2	2	OBX46754.1	10	4	12	4	30.56	4	3	ONG44816.1	37	11	62	11	178.50	11	2	OAB74101.1	31	8	33	8	84.93	8	3	OAB80941.1	42	12	93	12	243.70
495	SP_2007	A0A0H2URU6	Transcription termination/antitermination protein NusG																	OBX42872.1	11	2	6	2	15.17	2	2	ONG44774.1	12	3	18	3	49.48	3	2	OAB73984.1	18	3	7	3	17.29	3	3	OAB73374.1	12	3	19	3	50.57
496	SP_2010	A0A0H2URT5	peptidoglycan glycosyltransferase (EC 2.4.99.28)																									ONG44777.1	9	5	7	5	20.21	5	2
497	SP_2012	A0A0H2US80	Glyceraldehyde-3-phosphate dehydrogenase (EC 1.2.1.-)	AAL00628.1	11	4	18	4	42.91	4	3	OAB66433.1	32	9	57	9	154.40	9	3	OBX42877.1	51	16	319	16	862.20	16	3	ONG44779.1	41	13	112	13	317.40	13	2	OAB73979.1	36	9	105	9	293.60	9	3	OAB73369.1	46	15	174	15	500.10
498	SP_2026	A0A0H2URT2	Aldehyde-alcohol dehydrogenase [Includes: Alcohol dehydrogenase (ADH) (EC 1.1.1.1); Aldehyde dehydrogenase (ALDH) (EC 1.2.1.3)]																									ONG47073.1	6	5	13	5	33.57	5	2									OAB79314.1	4	3	5	3	12.26
499	SP_2030	P22976	Probable transketolase (TK) (EC 2.2.1.1)	AAL00644.1	5	2	2	2	4.72	2	2	OAB66449.1	5	2	6	2	16.28	2	3	OBX42942.1	16	7	30	7	89.94	7	3	ONG47077.1	23	12	72	12	247.90	12	2	OAB72640.1	15	7	27	7	75.51	7	3	OAB79318.1	23	10	82	10	264.00
500	SP_2040	A0A0H2USA3	RNA-binding protein KhpB (RNA-binding protein EloR)																	OBX42932.1	8	2	3	2	8.09	2	3	ONG47087.1	34	11	64	11	179.00	11	2	OAB72630.1	9	3	3	3	4.68	3	1	OAB79328.1	28	8	37	8	97.17
501	SP_2044	P63413	Acetate kinase (EC 2.7.2.1) (Acetokinase)																	OBX42929.1	18	4	17	4	45.57	4	3	ONG47090.1	20	5	31	5	105.80	5	2	OAB72627.1	7	2	7	2	17.22	2	3	OAB79331.1	20	5	45	5	146.10
502	SP_2051	A0A0H2URU9	Competence protein ComGC (Major pilin ComGC)																	OBX42921.1	19	2	21	2	69.03	2	3
503	SP_2055	A0A0H2URX2	Alcohol dehydrogenase, zinc-containing (EC 1.1.1.1)																									ONG47102.1	14	4	9	4	24.48	4	2									OAB75643.1	14	4	13	4	32.46
504	SP_2057	A0A0H2URY7	Acyltransferase 3 domain-containing protein																									ONG47104.1	3	2	6	2	11.66	2	2
505	SP_2058	P66907	Queuine tRNA-ribosyltransferase (EC 2.4.2.29) (Guanine insertion enzyme) (tRNA-guanine transglycosylase)
506	SP_2063	A0A0H2XDT6	LysM domain protein	AAL00677.1	16	2	2	2	8.57	2	1	OAB69842.1	19	3	6	3	16.99	3	3									ONG47111.1	25	4	8	4	43.73	4	2	OAB72607.1	22	3	4	3	11.73	3	3	OAB75651.1	26	4	6	4	21.38
507	SP_2069	Q97NG1	Glutamate--tRNA ligase (EC 6.1.1.17) (Glutamyl-tRNA synthetase) (GluRS)	AAL00683.1	4	2	2	2	4.47	2	1	OAB68394.1	5	3	7	3	15.74	3	3	OBX45342.1	11	5	16	5	38.41	5	3	ONG44698.1	25	11	51	11	141.30	11	2	OAB69547.1	12	6	20	6	47.53	6	3	OAB70861.1	18	9	48	9	127.00
508	SP_2070	Q97NG0	Glucose-6-phosphate isomerase (GPI) (EC 5.3.1.9) (Phosphoglucose isomerase) (PGI) (Phosphohexose isomerase) (PHI)																																									OAB70860.1	4	2	2	2	3.90
509	SP_2072	A0A0H2URZ5	Glutamine amidotransferase, class-I																	OBX45339.1	7	2	2	2	3.94	2	2
510	SP_2073	A0A0H2US37	ABC transporter, ATP-binding/permease protein
511	SP_2075	A0A0H2USC5	ABC transporter, ATP-binding/permease protein																									ONG44704.1	3	2	4	2	9.00	2	2
512	SP_2078	Q54869	Arginine--tRNA ligase (EC 6.1.1.19) (Arginyl-tRNA synthetase) (ArgRS)																	OBX45334.1	4	2	4	2	8.77	2	3	ONG44707.1	16	7	13	7	38.35	7	2	OAB69555.1	14	6	7	6	17.23	6	2	OAB70852.1	17	7	15	7	47.01
513	SP_2084	P0C2M5	Phosphate-binding protein PstS 2 (PBP 2)
514	SP_2087	P0A2V8	Phosphate import ATP-binding protein PstB 3 (EC 7.3.2.1) (ABC phosphate transporter 3) (Phosphate-transporting ATPase 3)
515	SP_2091	Q97NF1	Glycerol-3-phosphate dehydrogenase [NAD(P)+] (EC 1.1.1.94) (NAD(P)(+)-dependent glycerol-3-phosphate dehydrogenase) (NAD(P)H-dependent dihydroxyacetone-phosphate reductase)																	OBX47191.1	8	2	2	2	5.90	2	2	ONG46560.1	12	3	9	3	39.67	3	2									OAB70839.1	12	3	12	3	52.43
516	SP_2092	P58313	UTP--glucose-1-phosphate uridylyltransferase (EC 2.7.7.9) (Alpha-D-glucosyl-1-phosphate uridylyltransferase) (UDP-glucose pyrophosphorylase) (UDPGP) (Uridine diphosphoglucose pyrophosphorylase)																	OBX47192.1	14	3	11	3	26.09	3	2	ONG46561.1	29	5	16	5	50.41	5	2	OAB69567.1	12	2	8	2	19.54	2	3	OAB70838.1	26	4	24	4	73.89
517	SP_2092	P58313	UTP--glucose-1-phosphate uridylyltransferase (EC 2.7.7.9) (Alpha-D-glucosyl-1-phosphate uridylyltransferase) (UDP-glucose pyrophosphorylase) (UDPGP) (Uridine diphosphoglucose pyrophosphorylase)
518	SP_2093	A0A0H2US03	Uncharacterized protein																	OBX47193.1	12	2	3	2	7.87	2	3
519	SP_2097	Q97NE6	2,3,4,5-tetrahydropyridine-2,6-dicarboxylate N-acetyltransferase (EC 2.3.1.89) (Tetrahydrodipicolinate N-acetyltransferase) (THP acetyltransferase) (Tetrahydropicolinate acetylase)																									ONG46565.1	14	2	6	2	18.42	2	2									OAB70834.1	18	3	11	3	28.77
520	SP_2100	Q97NE3	Tyrosine--tRNA ligase (EC 6.1.1.1) (Tyrosyl-tRNA synthetase) (TyrRS)																	OBX47200.1	10	3	6	3	14.88	3	3	ONG46568.1	16	6	28	6	80.89	6	2	OAB69574.1	6	2	18	2	48.10	2	3	OAB70831.1	20	7	42	7	131.90
521	SP_2102	A0A0H2US49	Uncharacterized protein																									ONG46570.1	24	3	11	3	27.32	3	2									OAB70829.1	12	2	7	2	17.79
522	SP_2106	P29849	Maltodextrin phosphorylase (EC 2.4.1.1)																	OBX47206.1	4	3	5	3	12.52	3	3
523	SP_2107	P0A3Q0	4-alpha-glucanotransferase (EC 2.4.1.25) (Amylomaltase) (Disproportionating enzyme) (D-enzyme)
524	SP_2108	P59213	Maltooligosaccharide ABC transporter solute-binding lipoprotein (Maltodextrin-binding protein) (Solute-binding protein MalX)									OAB68429.1	27	9	21	9	54.04	9	3									ONG46576.1	37	12	57	12	177.40	12	2	OAB69582.1	27	9	33	9	89.17	9	3	OAB70824.1	44	15	130	15	360.40
525	SP_2112	P0A4T1	HTH-type transcriptional regulator MalR (Maltose operon transcriptional repressor)																									ONG46580.1	6	2	3	2	6.47	2	1
526	SP_2114	Q97ND6	Aspartate--tRNA ligase (EC 6.1.1.12) (Aspartyl-tRNA synthetase) (AspRS)																	OBX47213.1	4	2	4	2	10.60	2	3	ONG46582.1	12	7	20	7	73.53	7	2	OAB69588.1	9	3	7	3	19.56	3	3	OAB70818.1	14	7	30	7	84.22
527	SP_2121	Q97NC9	Histidine--tRNA ligase (EC 6.1.1.21) (Histidyl-tRNA synthetase) (HisRS)																	OBX47218.1	6	2	2	2	4.49	2	2	ONG46588.1	13	5	21	5	54.41	5	2									OAB70813.1	13	5	37	5	83.61
528	SP_2126	P65159	Dihydroxy-acid dehydratase (DAD) (EC 4.2.1.9)																	OBX41853.1	5	2	4	2	11.74	2	3									OAB69598.1	5	2	10	2	23.57	2	3	OAB70809.1	5	2	5	2	14.90
529	SP_2132	A0A0H2US28	Band 7 domain-containing protein																																									OAB70803.1	7	2	2	2	5.37
530	SP_2135	P61360	Large ribosomal subunit protein bL33C (50S ribosomal protein L33 type 3)
531	SP_2136	A0A0H2USF9	Choline binding protein PcpA									OAB68454.1	34	21	170	21	452.10	21	3																	OAB69608.1	10	4	15	4	36.04	4	3
532	SP_2141	A0A0H2US73	Glycosyl hydrolase-related protein																									ONG45101.1	6	3	4	3	8.85	3	1
533	SP_2142	A0A0H2USG4	ROK family protein																									ONG45123.1	5	2	2	2	2.75	2	1
534	SP_2143	A0A0H2US21	Glycoside hydrolase family 38 central domain-containing protein																	OBX44213.1	7	5	10	5	23.77	5	3	ONG45102.1	4	3	4	3	10.01	3	2									OAB70794.1	2	2	4	2	10.63
535	SP_2144	A0A0H2URZ6	Twin-arginine translocation pathway signal																	OBX44214.1	8	2	5	2	17.10	2	3	ONG45103.1	11	3	4	3	15.69	3	2
536	SP_2146	A0A0H2US78	F5/8 type C domain-containing protein
537	SP_2148	Q97NA4	Arginine deiminase (ADI) (EC 3.5.3.6) (Arginine dihydrolase) (AD)																									ONG45106.1	19	8	23	8	61.40	8	2									OAB70790.1	47	19	137	19	368.00
538	SP_2150	P65607	Ornithine carbamoyltransferase, catabolic (OTCase) (EC 2.1.3.3)									OAB68465.1	3	2	10	2	10.09	2	3									ONG45107.1	7	3	10	3	18.77	3	2	OAB69618.1	3	2	2	2	2.05	2	1	OAB70789.1	25	8	113	8	220.60
539	SP_2151	A0A0H2US27	Carbamate kinase																									ONG45108.1	26	6	16	6	55.59	6	2									OAB70788.1	46	11	80	11	243.40
540	SP_2153	A0A0H2US39	Peptidase, M20/M25/M40 family																																									OAB70786.1	6	2	11	2	31.35
541	SP_2156	A0A0H2US83	SPFH domain/Band 7 family																	OBX45771.1	16	5	9	5	23.98	5	3	ONG45124.1	20	6	24	6	77.02	6	2	OAB69656.1	13	4	7	4	17.68	4	3	OAB70865.1	15	5	19	5	51.79
542	SP_2176	P0A398	D-alanine--D-alanyl carrier protein ligase (DCL) (EC 6.2.1.54) (D-alanine--poly(phosphoribitol) ligase subunit 1) (D-alanine-activating enzyme) (DAE)																									ONG46066.1	9	2	5	2	19.46	2	2									OAB70765.1	9	2	3	2	8.38
543	SP_2185	P35596	Alpha-glycerophosphate oxidase (EC 1.1.3.21) (Exported protein 6) (Glycerol-3-phosphate oxidase)									OAB68496.1	13	7	18	7	45.59	7	3	OBX45744.1	27	13	45	13	128.40	13	3	ONG46072.1	33	21	112	21	366.30	21	2	OAB69647.1	12	8	22	8	60.03	8	3	OAB70759.1	38	23	195	23	583.70
544	SP_2186	P63742	Glycerol kinase (EC 2.7.1.30) (ATP:glycerol 3-phosphotransferase) (Glycerokinase) (GK)									OAB68497.1	22	11	36	11	86.29	11	3	OBX45743.1	14	6	19	6	47.62	6	3	ONG46073.1	28	11	66	11	197.30	11	2	OAB69648.1	14	5	6	5	14.74	5	3	OAB70758.1	29	13	110	12	307.60
545	SP_2188	P64403	33 kDa chaperonin (Heat shock protein 33 homolog) (HSP33)
546	SP_2189	A0A0H2USJ2	tRNA-dihydrouridine synthase (EC 1.3.1.-)																									ONG46076.1	7	2	3	2	7.56	2	2	OAB69651.1	7	2	3	2	6.16	2	2
547	SP_2190	A0A0H2US50	Choline binding protein A	AAL00797.1	25	23	364	18	1,181.00	23	3	OAB67921.1	32	19	173	19	548.20	19	3	OBX45739.1	36	27	730	25	2,226.00	27	3									OAB71343.1	42	21	244	21	708.20	21	3
548	SP_2194	A0A0H2USJ7	ATP-dependent Clp protease, ATP-binding subunit									OAB67925.1	3	2	3	2	6.67	2	2	OBX45734.1	4	3	6	2	16.17	3	3	ONG46081.1	14	10	37	9	102.90	10	2	OAB71348.1	10	6	10	5	24.90	6	3	OAB77277.1	14	9	27	9	72.88
549	SP_2202	A0A0H2US72	PF06257 family protein	AAL00809.1	11	2	2	2	2.08	2	1	OAB67932.1	11	2	6	2	6.54	2	3	OBX45728.1	11	2	6	2	6.33	2	1	ONG46088.1	28	3	23	3	33.00	3	2	OAB71354.1	28	3	24	3	29.70	3	3	OAB77284.1	28	3	45	3	65.18
550	SP_2203	A0A0H2USB2	Replicative DNA helicase (EC 5.6.2.3)																									ONG46089.1	14	6	8	6	16.15	6	2									OAB77285.1	6	4	4	4	6.44
551	SP_2204	P66320	Large ribosomal subunit protein bL9 (50S ribosomal protein L9)																	OBX45726.1	29	4	11	4	26.77	4	3	ONG46090.1	29	4	17	4	47.55	4	2	OAB71356.1	17	2	26	2	75.10	2	3	OAB77286.1	29	4	31	4	92.01
552	SP_2206	A0A0H2US65	Ribosome hibernation promoting factor (HPF)	AAL00813.1	19	3	10	3	25.93	3	3	OAB67936.1	20	4	24	4	79.03	4	3	OBX45724.1	34	5	46	5	158.10	5	3	ONG46092.1	36	6	67	6	275.70	6	2	OAB71358.1	38	8	57	8	206.30	8	3	OAB77288.1	37	7	75	7	282.20
553	SP_2210	A0A0H2USL4	Cysteine synthase (EC 2.5.1.47)																	OBX45720.1	28	7	24	7	59.94	7	3
554	SP_2214	P0A3B7	Elongation factor Ts (EF-Ts)									OAB67943.1	8	2	2	2	4.17	2	2	OBX45716.1	27	7	33	7	86.19	7	3	ONG45141.1	35	12	92	12	261.70	12	2	OAB73904.1	29	8	42	8	115.90	8	3	OAB76241.1	40	12	113	12	300.50
555	SP_2215	Q97N56	Small ribosomal subunit protein uS2 (30S ribosomal protein S2)	AAL00822.1	26	5	35	5	101.80	5	3	OAB67944.1	14	4	38	4	106.80	4	3	OBX45715.1	34	10	95	10	274.40	10	3	ONG45142.1	45	11	111	11	380.40	11	2	OAB73903.1	35	10	97	10	301.30	10	3	OAB76242.1	45	12	137	12	457.20
556	SP_2216	A0A0H2US70	Peptidoglycan hydrolase PcsB (EC 3.2.1.-)	AAL00823.1	16	5	17	5	45.62	5	3	OAB67945.1	16	5	13	5	32.48	5	3	OBX45714.1	36	10	34	10	99.97	10	3	ONG45143.1	26	6	15	6	63.33	6	2	OAB73902.1	38	10	54	10	146.50	10	3	OAB76243.1	30	7	18	7	69.07
557	SP_2223	A0A0H2US74	Cytoskeleton protein RodZ-like C-terminal domain-containing protein																	OBX45707.1	8	2	3	2	6.43	2	3	ONG45150.1	13	3	3	3	7.92	3	1									OAB76250.1	9	2	2	2	4.21
558	SP_2228	A0A0H2USM1	Inosine-5'-monophosphate dehydrogenase (IMP dehydrogenase) (IMPD) (IMPDH) (EC 1.1.1.205)																									ONG45155.1	9	3	8	3	24.28	3	2
559	SP_2229	P67595	Tryptophan--tRNA ligase (EC 6.1.1.2) (Tryptophanyl-tRNA synthetase) (TrpRS)																									ONG45156.1	9	2	7	2	21.28	2	2	OAB73889.1	8	2	2	2	4.71	2	2	OAB76256.1	13	3	8	3	24.45
560	SP_2230	A0A0H2US79	ABC transporter, ATP-binding protein																	OBX45700.1	8	3	4	3	11.74	3	2	ONG45157.1	20	8	13	8	42.76	8	2	OAB73888.1	9	3	6	3	15.93	3	2	OAB76257.1	9	3	10	3	31.79
561	SP_2235	A0A0H2USM5	Response regulator ComE
562	SP_2239	A0A0H2US63	Serine protease									OAB67849.1	14	4	7	4	18.48	4	3									ONG45165.1	24	6	15	6	58.06	6	2	OAB73879.1	9	3	3	3	6.64	3	2	OAB76267.1	22	5	17	5	54.95
563			Surface protein pspA precursor	AAK98925.1	23	20	269	15	808.30	20	3																																	OAB73830.1	43	41	630	41	2,090.00
564			metalloprotease	AAK99385.1	8	12	28	12	84.88	12	3																	ONG45888.1	2	4	4	4	9.01	4	2
565			Hypothetical protein	AAL00207.1	1	4	7	4	17.17	4	3
566			Sialidase A	AAL00340.1	4	3	7	3	19.23	3	3	OAB68967.1	19	18	128	18	467.00	18	3	OBX46818.1	19	17	66	17	225.30	17	3	ONG44858.1	29	27	159	27	543.90	27	2	OAB72285.1	6	6	64	6	246.00	6	3	OAB78404.1	45	40	316	40	1,102.00
567			sugar-binding protein									OAB64937.1	4	2	6	2	8.24	2	3
568			peptidase S74, partial									OAB65171.1	3	4	9	4	22.55	4	3
569			hypothetical protein AWC39_10920									OAB65199.1	14	2	6	2	7.56	2	3									ONG45815.1	14	2	4	2	5.74	2	2									OAB78395.1	14	2	18	2	30.47
570			peptidase M26									OAB65336.1	20	29	148	29	468.60	29	3																									OAB80818.1	11	14	66	14	186.00
571			metalloendopeptidase									OAB65337.1	2	3	4	3	8.85	3	2	OBX44270.1	8	9	29	9	75.71	9	3	ONG44785.1	9	10	20	10	59.39	10	2									OAB80819.1	2	2	6	2	19.22
572			zinc metalloprotease									OAB68003.1	6	6	17	6	51.03	6	3
573			glucose-1-phosphate thymidylyltransferase									OAB68872.1	7	2	4	2	8.64	2	3																									OAB77530.1	19	4	34	4	104.20
574			hypothetical protein AWC39_04980									OAB69866.1	12	3	6	3	14.75	3	3
575			AAA family ATPase																	OBX42170.1	7	2	2	2	4.63	2	1
576			UDP-glucose 6-dehydrogenase																	OBX42269.1	6	3	23	3	54.95	3	3									OAB69413.1	15	5	21	5	49.88	5	3
577			protein CapI																	OBX42270.1	15	3	4	3	11.86	3	3
578			glycosyl transferase family 1																	OBX42273.1	9	3	6	3	15.90	3	2
579			galacturonic acid acetylase																	OBX42274.1	22	3	10	3	23.23	3	3
580			peptidase M26																	OBX44058.1	16	23	80	23	267.30	23	3
581			butanediol dehydrogenase																	OBX46397.1	11	3	9	3	25.82	3	3
582			choline-binding protein																	OBX46582.1	51	47	1.957	45	6,227.00	47	3
583			cell surface protein																	OBX47264.1	26	5	17	5	55.76	5	3
584			multidrug ABC transporter ATP-binding protein																									ONG44837.1	12	2	3	2	7.07	2	2
585			DNA replication protein DnaC																									ONG44998.1	9	2	4	2	10.99	2	2
586			hypothetical protein BKN23_09510																									ONG45004.1	23	4	11	4	25.09	4	2
587			hypothetical protein BKN23_08875																									ONG45186.1	16	2	6	2	22.28	2	2
588			zinc metalloprotease																									ONG45318.1	14	24	49	24	158.40	24	2
589			capsid protein																									ONG45803.1	14	4	7	4	22.10	4	2
590			choline-binding protein A, partial																									ONG46077.1	27	11	53	11	206.00	11	2
591			capsid protein																									ONG46117.1	9	2	5	2	16.43	2	2
592			endo-beta-N-acetylglucosaminidase, partial																									ONG46985.1	8	2	4	2	10.35	2	2
593			zinc metalloprotease
594			D-alanine--D-alanine ligase
595			UDP-glucose 6-dehydrogenase
596			Holliday junction resolvase																																	OAB73474.1	18	2	3	2	7.18	2	2
597			hypothetical protein AS004_09670
598			DNA mismatch repair protein MutS
599			bacteriocin transporter
600			multidrug ABC transporter ATP-binding protein																																									OAB81224.1	9	2	3	2	6.60
601			glycosyl transferase
602			UDP-galactopyranose mutase
603			glucose-1-phosphate thymidylyltransferase
604			dTDP-4-dehydrorhamnose 3,5-epimerase																																									OAB77528.1	14	5	16	5	48.04
605			NAD(P)-dependent oxidoreductase
606			UDP-glucose 6-dehydrogenase
607			hypothetical protein AS004_02975
608			choline-binding protein A, partial
609			hypothetical protein AX278_07415
610			cell wall-binding protein																																									OAB79074.1	10	8	41	8	105.40
611			cell wall anchor protein
612			capsid protein
613			hypothetical protein B1H33_04345
614			transcriptional regulator
615			hypothetical protein B1H33_03970
616			scaffolding protein
617			phage capsid protein
618			hypothetical protein B1H33_04095
619			choline-binding protein A, partial																																									OAB70754.1	28	6	43	6	113.40
620			fibrillin
621			NTP-binding protein
622			hypothetical protein BK417_05400
623			ATPase
624			zinc metalloprotease																																	OAB73347.1	10	14	43	14	131.80	14	3
625			UDP-N-acetyl glucosaminiadse 2-epimerase																																									OAB77531.1	16	5	57	5	162.70
626			zinc metalloprotease																																									OAB79072.1	13	15	43	15	152.90
627			hypothetical protein AWC43_08670																																									OAB78451.1	14	4	38	4	106.10
628			recombinase																																									OAB78452.1	38	8	33	8	68.32
629			sugar-binding protein																																									OAB78433.1	20	6	35	6	67.86
630			peptidase S74, partial																																									OAB78393.1	7	5	14	5	39.89
631			hypothetical protein AWC43_08515																																									OAB78424.1	4	2	7	2	35.70
632			UDP-N-acetyl-D-mannosaminiadse transferase																																									OAB77536.1	11	2	3	2	11.05
633			phage capsid protein																																									OAB78434.1	15	3	4	3	10.38
634			ABC transporter ATP-binding protein																																									OAB79094.1	9	2	3	2	7.07
[truncated: 50 more columns]

## Sheet: Supporting_Information_6
Supporting Information 6. Label free quantification of the proteins detected by surface-shaving and tandem mass spectrometry
Accesion	N°	UniProt entry number	Locus in TIGR4 strain	Protein description	CCUG 1350	CCUG 17113	CCUG 28588	CCUG 32672	CCUG 33774	CCUG 35180	CCUG 35229	CCUG 63093	CCUG 6798	CCUG 69380	CCUG 69382	Abundances																																	Micoorganism hits of the protein BASLT in UniProt
																CCCUG 1350 rep1	CCCUG 1350 rep2	CCCUG 1350 rep3	CCCUG 17113 rep1	CCCUG 17113 rep2	CCCUG 17113 rep3	CCUG 28588T rep1	CCUG 28588T rep2	CCUG 28588T rep3	CCCUG 32672 rep1	CCCUG 32672 rep2	CCCUG 32672 rep3	CCCUG 33774 rep1	CCCUG 33774 rep2	CCCUG 33774 rep3	CCCUG 69380 rep1	CCCUG 69380 rep2	CCCUG 69380 rep3	CCCUG 35229 rep1	CCCUG 35229 rep2	CCCUG 35229 rep3	CCCUG 63093 rep1	CCCUG 63093 rep2	CCCUG 63093 rep3	CCCUG 6798 rep1	CCCUG 6798 rep2	CCCUG 6798 rep3	CCCUG 35180 rep1	CCCUG 35180 rep2	CCCUG 35180 rep3	CCCUG 69382 rep1	CCCUG 69382 rep2	CCCUG 69382 rep3
Prot_149	1	O06672	SP_0002	DNA polymerase III, beta subunit	OAB67852.1	AAK98806.1	OBX45687.1	ONG45168.1	OAB73876.1	OAB76270.1	ONG47849.1	OOS27477.1	OBX93073.1	OOS08576.1	OOS15034.1	0.897206	0.930077	0.920456				0.996758		0.920831	0.975823		0.9881	1.05666	1.04639					0.817735	0.835282	0.858662	0.967114	1.01065	1.04245	0.961555	0.904912		0.989993	0.951128	1.0067	0.978625	0.963818	0.995102	Streptococcus infantis
Prot_196	2	A0A0H2UMR5	SP_0004	GTP-binding protein	OAB67870.1	AAK98808.1	OBX45685.1	ONG45190.1	OAB73874.1	OAB76272.1	ONG47851.1	OOS27475.1	OBX93071.1	OOS08574.1	OOS15032.1							0.966796	0.959425	0.985499	1.06683		1.07807	0.990781	1.00735	0.961825	0.988936	0.973753	0.98224	1.06152	0.968541	0.997956	1.03839	1.01694	1.01274	0.985448	0.944739	0.998052	1.05856	1.05609	1.07797	0.999769	0.999334	1.02477	S. infantis
Prot_761	3	A0A0H2UMR6	SP_0006	transcription-repair coupling factor	OAB67872.1	AAK98810.1	OBX45683.1	ONG45192.1	OAB73872.1	OAB76274.1	ONG47853.1	OOS27473.1	OBX93069.1	OOS08572.1	OOS15030.1																																		S. infantis
Prot_496	4	P64405	SP_0007	S4 domain protein	OAB67873.1	AAK98811.1	OBX45682.1	ONG45193.1	OAB73871.1	OAB76275.1	ONG47854.1	OOS27472.1	OBX93068.1	OOS08571.1	OOS15029.1																0.915266	0.932094			1.01055	0.965551								0.955444	0.974371				S. infantis
Prot_95	5	Q97TC4	SP_0012	hypoxanthine-guanine phosphoribosyltransferase	OAB67878.1	AAK98815.1	OBX45677.1	ONG45198.1	OAB73866.1	OAB76280.1	ONG47859.1	OOS27467.1	OBX93063.1	OOS08567.1	OOS15024.1							1.04388	1.08129	1.07405	1.0596		1.0749				0.982688	0.954219		0.97575		0.99844	1.06274	1.04108	1.05559	0.909491	0.945628	0.92927	1.04535	1.05998	1.05886	1.01259	1.01439	0.990607	S. infantis
Prot_157	6	O69076	SP_0013	cell division protein FtsH	OAB67879.1	AAK98816.1	OBX45676.1	ONG45199.1	OAB73865.1	OAB76281.1	ONG47860.1	OOS27466.1	OBX93062.1	OOS08566.1	OOS15023.1		0.989141	0.960001		0.909448	0.921124	0.992184	1.02207	1.02104	1.13812		1.16051	1.13002	1.13905	1.08109	1.0143	1.01308	1.03002	0.938362	0.977446	0.955372	1.12994	1.10852	1.09545	0.9307	0.921607	0.943743	1.07939	1.10476	1.11527	1.03011	1.03305	1.05029	S. infantis
Prot_344	7	P65887	SP_0019	adenylosuccinate synthetase	OAB65050.1	AAK98825.1	OBX44405.1	ONG44672.1	OAB71416.1	OAB80918.1	ONG49488.1	OOS25824.1	OBX93358.1	OOS11784.1	OOS13173.1										1.03269		1.01409	0.998781	0.98578	0.936449	1.0156	1.00099	0.963514	0.987801	0.985234	0.972284	1.00357	1.01374	0.98036	0.986019	0.950083	1.00868	0.916526	0.95862	0.978336	0.967032	0.970769	0.96363	S. infantis
Prot_144	8	A0A0H2UMS4	SP_0021	putative deoxyuridine 5'triphosphate nucleotidohydrolase	OAB65039.1	AAK98827.1	OBX44398.1	ONG46858.1	OAB71412.1	OAB80867.1	ONG49419.1	OOS25816.1	OBX93162.1	OOS11734.1	OOS13162.1	0.94369	0.940807	0.96533				0.999385	0.948957	0.950173	1.00474		0.933282							0.888143	0.907735	0.893945	0.958187	0.977273			0.840872	0.814748				0.92008	0.928575	0.945855	S. infantis
Prot_343	9	A0A0H2UMS5	SP_0024	conserved hypothetical protein	OAB65037.1	AAK98830.1	OBX44399.1	ONG46860.1	OAB71413.1	OAB80868.1	ONG49420.1	OOS25815.1	OBX93163.1	OOS11737.1	OOS13161.1													0.862595	0.907235																				S. infantis
Prot_450	10	P65239	SP_0027	ribose-phosphate pyrophosphokinase	OAB65033.1	AAK98832.1	OBX44402.1	ONG46863.1	OAB71415.1	OAB80871.1	ONG49423.1	OOS25812.1	OBX93164.1	OOS11739.1	OOS13158.1										0.901902		0.921201	0.941637	1.11031		0.946778	0.983675			0.855384	0.997662	0.968715	0.958427	0.90688	1.00075		0.952069		0.897614	0.922391	0.959252	0.893484		S. infantis
Prot_567	11	P59199	SP_0032	DNA polymerase I	OAB65047.1	AAK98836.1	OBX38362.1	ONG46931.1		OAB80921.1	ONG49492.1	OOS25821.1	OBX93361.1	OOS11788.1	OOS13170.1																0.915388	0.890024																	S. infantis
Prot_214	12	A0A0H2UMW1	SP_0033	conserved hypothetical protein	OAB65030.1	AAK98837.1	OBX38361.1	ONG46867.1	OAB73178.1	OAB80874.1	ONG49427.1	OOS25808.1	OBX93167.1	OOS11742.1	OOS13154.1	0.999577	0.961934	0.930301		0.991478	0.980181	0.952885	0.967912	0.976337	1.12048		1.10273	1.03787	1.03059	0.988653	1.03631	1.02559	0.995761		0.862091	0.999595	1.10608	1.07814	1.06844	0.928367	0.841526		1.00872	1.02544	1.02284	1.02654	1.0244	1.01081	S. infantis
Prot_741	13	A0A0H2UN02	SP_0035	aromatic amino acid aminotransferase	OAB65028.1	AAK98839.1	OBX42855.1	ONG46869.1	OAB73176.1	OAB80876.1	ONG49429.1	OOS25806.1	OBX93170.1	OOS11744.1	OOS13152.1																																		S. infantis
Prot_439	14	Q97TA6	SP_0037	fatty acid/phospholipid synthesis protein PlsX	OAB65026.1	AAK98841.1	OBX42853.1	ONG46871.1	OAB73174.1	OAB80878.1	ONG49431.1	OOS25804.1	OBX93172.1	OOS11746.1	OOS13150.1										1.02815		1.01266				0.945919	0.942995	0.880179	1.01387	1.04973	1.05845	1.04255	1.03862	1.03487	0.922498	0.904756	0.879147	1.01625	1.03425	1.03356	0.978513	0.979389	0.961151	Streptococcus intermedius
Prot_756	15	Q07296	SP_0044	phosphoribosylaminoimidazole-succinocarboxamide synthase	OAB65020.1	AAK98849.1	OBX46947.1	ONG46881.1	OAB73168.1	OAB80891.1	ONG49435.1	OOS27248.1	OBX93177.1	OOS11751.1	OOS13139.1																																		Streptococcus gordonii
Prot_755	16	A0A0H2UMW6	SP_0045	putative phosphoribosylformylglycinamidine synthase	OAB65018.1	AAK98850.1	OBX46946.1	ONG46883.1	OAB73166.1	OAB80892.1	ONG49436.1	OOS27247.1	OBX93179.1	OOS11752.1	OOS13138.1																																		S. infantis
Prot_754	17	A0A0H2UN09	SP_0046	amidophosphoribosyltransferase	OAB65017.1	AAK98851.1	OBX46945.1	ONG46884.1	OAB73165.1	OAB80893.1	ONG49437.1	OOS27246.1	OBX93180.1	OOS11753.1	OOS13137.1																																		S. infantis
Prot_753	18	Q97TA2	SP_0047	phosphoribosylformylglycinamide cyclo-ligase	OAB65016.1	AAK98852.1	OBX46944.1	ONG46885.1	OAB73164.1	OAB80894.1	ONG49438.1	OOS27245.1	OBX93181.1	OOS11754.1	OOS13136.1																																		S. gordonii
Prot_752	19	Q97T99	SP_0050	phosphoribosylaminoimidazolecarboxamide formyltransferase/IMP cyclohydrolase	OAB65013.1	AAK98855.1	OBX46941.1	ONG46888.1	OAB73161.1	OAB80897.1	ONG49441.1	OOS27242.1	OBX93184.1	OOS11757.1	OOS13133.1																																		Streptococcus parasanguinis
Prot_751	20	Q97T98	SP_0051	phosphoribosylamine--glycine ligase	OAB65012.1	AAK98856.1	OBX46940.1	ONG46889.1	OAB73160.1	OAB80898.1	ONG49442.1	OOS27241.1	OBX93185.1	OOS11758.1	OOS13132.1																																		Streptococcus thermophilus
Prot_750	21	A0A0H2UN14	SP_0054	phosphoribosylaminoimidazole carboxylase, ATPase subunit	OAB65011.1	AAK98858.1	OBX46938.1	ONG46890.1	OAB73158.1	OAB80899.1	ONG49443.1	OOS27239.1	OBX93187.1	OOS11761.1	OOS13130.1																																		Streptococcus sanguinis
Prot_230	22	A0A0H2UMU6	SP_0056	adenylosuccinate lyase	OAB65009.1	AAK98860.1	OBX46936.1	ONG46892.1	OAB73157.1	OAB80900.1	ONG49445.1	OOS27237.1	OBX93189.1	OOS11763.1	OOS13128.1							0.942157	0.893521	0.928255	0.934836		0.942498	0.855754	0.865197								1.03831	0.954994	0.968517				0.920227	0.930992	0.984824				S. infantis
Prot_3	23	P49610	SP_0057	beta-N-acetylhexosaminidase	OAB65008.1	AAK98861.1	OBX46935.1	ONG46893.1	OAB73156.1	OAB80901.1	ONG49446.1	OOS27236.1	OBX93190.1	OOS11764.1	OOS13127.1	1.40988	1.43549	1.42041	1.23185	1.25847	1.23572	2.32214	1.37422	2.41855	1.27839		1.2858	1.28383	1.28699	1.29439	1.15201	1.14066	1.18979	1.04715	1.07052	1.10047	1.19481	1.22641	1.2027	1.30298	1.32738	1.30682	1.32544	1.28245	1.29677	1.17674	1.16552	1.19745	S. infantis
Prot_657	24	A0A0H2UMU7	SP_0058	transcriptional regulator, GntR family	OAB65007.1	AAK98862.1	OBX46934.1	ONG46894.1	OAB73155.1	OAB80902.1	ONG49447.1	OOS27235.1	OBX93191.1	OOS11765.1	OOS13126.1																						0.935952		0.895717										S. infantis
Prot_783	25	A0A0H2UN19	SP_0060	glycosyl hydrolase, family 35	OAB65006.1	AAK98863.1	OBX46933.1	ONG46895.1	OAB73154.1	OAB80903.1	ONG49448.1	OOS27234.1	OBX93192.1	OOS11766.1	OOS13125.1																			1.11367	1.14171														S. infantis
Prot_119	26	A0A0H2UMU8	SP_0061	PTS system, IIB component	OAB65005.1	AAK98864.1	OBX46932.1	ONG46896.1	OAB73153.1	OAB80904.1	ONG49449.1	OOS27233.1	OBX93193.1	OOS11767.1	OOS13124.1	1.05149	1.05627	1.03491				1.01958	0.989556	0.986176	1.05887		1.08179		0.96753	0.992755	1.06573	1.04007	1.01184	0.943705	1.02404	1.07235	1.07942	1.09382	1.07354	1.04183	1.03769	1.05769	1.0926	1.0537	1.03117	1.09277	1.09036	1.02791	S. infantis
Prot_459	27	A0A0H2UMY3	SP_0064	PTS system, IIA component	OAB65002.1	AAK98867.1	OBX46929.1	ONG46899.1	OAB73150.1	OAB80907.1	ONG49452.1	OOS27230.1	OBX93196.1	OOS11770.1	OOS13121.1																															0.939637	0.928368	0.983131	S. infantis
Prot_181	28	A0A0H2UN25	SP_0065	sugar isomerase domain protein AgaS	OAB65001.1	AAK98868.1	OBX46928.1	ONG46900.1	OAB73149.1	OAB80908.1	ONG49453.1	OOS27229.1	OBX93197.1	OOS11771.1	OOS13120.1	0.981462	1.01282	0.980748				0.974286	0.944195	0.968516	1.03286		1.05725	0.914199	0.923717	0.910599	0.954595	0.935605	0.971529	0.927029	0.932501	0.939559	1.0118	1.03546	0.989539	0.976984	0.99915	0.9629	1.02388	1.01385	1.02833	1.03396	1.02054	1.02187	S. infantis
Prot_529	29	A0A0H2UMV2	SP_0066	aldose 1-epimerase	OAB65000.1	AAK98869.1	OBX46927.1	ONG46901.1	OAB73148.1	OAB80909.1	ONG49454.1	OOS27228.1	OBX93198.1	OOS11772.1	OOS13119.1	0.861473	0.874129	0.875958							0.850593		0.990301													0.8654	0.903717	0.824105	0.854672	0.861575	0.96624				S. infantis
Prot_548	30	A0A0H2UMX0	SP_0079	potassium uptake protein, Trk family	OAB64992.1	AAK98875.1	OBX46919.1	ONG46908.1	OAB73140.1	OAB80916.1	ONG49461.1	OOS27699.1	OBX93205.1	OOS11780.1	OOS13113.1										0.87357		0.879916	0.908398	0.932468		1.02364	1.02919	0.954087				0.920246	0.885779	0.902354										Streptococcus phage
Prot_90	31	A0A0H2UN40	SP_0082	cell wall surface anchor family protein	OAB64988.1	AAK98879.1	OBX46916.1	ONG46911.1	OAB73137.1		ONG49463.1	OOS27702.1	OBX93207.1	OOS11783.1|OOS10037.1	OOS13110.1							1.04766	1.16698	1.13501				1.10621	1.08154	1.02874							0.986153	0.962263											-
Prot_394	32	P66565	SP_0085	ribosomal protein S4	OAB64985.1	AAK98882.1	OBX46913.1	ONG46914.1	OAB73134.1	OAB73855.1	ONG49466.1	OOS27705.1	OBX93210.1	OOS10034.1	OOS13107.1	1.00855	0.943996						0.991919	0.988019	0.991998		1.10817	1.01246	1.03567		0.997881	1.0049		0.992551	1.03992		1.04609	1.03809	1.03337	1.00717	1.00783	1.02279	0.980075	1.00633	1.01654	0.997613	0.988729	0.943119	S. infantis
Prot_98	33	A0A0H2UMY0	SP_0092	ABC transporter, substrate-binding protein	OAB64980.1	AAK98887.1	OBX44310.1	ONG46917.1	OAB73128.1	OAB73849.1	ONG49471.1	OOS27708.1	OBX93214.1	OOS10029.1	OOS13104.1	1.01086	1.00962	0.989024				1.04045	1.06172	1.07222	1.05649		1.08189	0.985007	0.993309	0.882073	1.07679	1.05921	1.03909		0.860289	0.951657	1.05975	1.0658	1.0436	1.01347	1.05545	0.988112	1.07196	1.07211	1.09399	1.05331	1.04632	1.03397	S. infantis
Prot_222	34	P67330	SP_0095	conserved hypothetical protein	OAB64979.1	AAK98888.1	OBX44309.1	ONG46918.1	OAB73127.1	OAB73848.1	ONG49472.1	OOS27709.1	OBX93215.1	OOS10027.1	OOS13103.1				0.954398	0.9411	0.97604	0.948471	0.989161	1.0118				1.03824	1.0966	0.931981							1.00394	0.959219	0.978692					0.931178	0.865199		0.904309	0.939057	S. infantis
Prot_182	35	A0A0H2UMX9	SP_0097	conserved domain protein	OAB64977.1	AAK98890.1	OBX44307.1	ONG46920.1	OAB73125.1	OAB73845.1	ONG49474.1	OOS27711.1	OBX93217.1	OOS10025.1	OOS13101.1				0.953273	1.00503	1.01645	0.972904	0.890595	0.895811	1.1066		1.11356					0.908151	0.929406	0.885373	0.898335	0.893313	1.03569	1.04013	1.07633				1.13162	1.1114	1.11782	0.889437	0.922605	0.985544	-
Prot_342	36	A0A0H2UMZ0	SP_0103	putative capsular polysaccharide biosynthesis protein	OAB64971.1	AAK98896.1	OBX44302.1	ONG46925.1	OAB73123.1	OAB73839.1	ONG49480.1	OOS27717.1	OBX93223.1	OOS10019.1	OOS13095.1								0.946131	0.96678				1.04436	1.03686	0.762073							1.03475	1.01912	1.01822										S. infantis
Prot_430	37	A0A0H2UN60	SP_0105	L-serine dehydratase, iron-sulfur-dependent, alpha subunit	OAB64901.1	AAK98898.1	OBX40477.1	ONG46927.1	OAB73121.1	OAB73837.1	ONG49483.1	OOS27719.1	OBX93226.1	OOS10017.1	OOS10208.1										1.04062		1.00883		0.955119	1.13389	0.980019	1.02189	0.958545	0.913444	0.946883	0.985555	0.964688	0.944747	0.934302	0.915642	0.939077	0.904597	1.00424	0.977584	0.990566	1.02059	1.03788	1.00591	S. infantis
Prot_873	38	A0A0H2UMY7	SP_0106	L-serine dehydratase, iron-sulfur-dependent, beta subunit	OAB64902.1	AAK98899.1	OBX40476.1	ONG46928.1	OAB73120.1	OAB73836.1	ONG49484.1	OOS27720.1	OBX93227.1	OOS10016.1	OOS10207.1										0.864112		0.902135																						S. infantis
Prot_768	39	A0A0H2UMY9	SP_0107	LysM domain protein	OAB64903.1	AAK98900.1	OBX40475.1	ONG46929.1	OAB73119.1	OAB73835.1	ONG49485.1	OOS27721.1	OBX93228.1	OOS10015.1	OOS10206.1																																		-
Prot_287	40	A0A0H2UN27	SP_0109	putative bacteriocin	OAB64905.1	AAK98902.1	OBX39542.1	ONG44668.1			ONG47527.1	OOS27723.1	OBX93230.1	OOS10013.1	OOS10202.1								1.01316	1.0091																									-
Prot_433	41	A0A0H2UMZ2	SP_0111	putative amino acid ABC transporter, ATP-binding protein	OAB64907.1	AAK98904.1	OBX39540.1				ONG47525.1	OOS27725.1	OBX93232.1	OOS10011.1	OOS10200.1																			0.858312	0.91396	0.991145	0.925857	0.942814	0.936928							1.00081	0.984281		-
Prot_798	42	A0A0H2UMZ3	SP_0112	putative amino acid ABC transporter, periplasmic amino acid-binding protein	OAB64908.1	AAK98905.1	OBX39539.1	ONG44766.1			ONG47524.1	OOS27741.1	OBX93233.1	OOS10010.1	OOS10199.1																									0.939304	0.866023	0.898598							-
Prot_792	43	Q97T38	SP_0118	tRNA (5-methylaminomethyl-2-thiouridylate-methyltransferase	OAB65505.1	AAK98926.1	OBX46583.1	ONG46490.1	OAB73526.1	OAB73829.1	ONG49952.1	OOS25238.1	OBX93240.1	OOS09993.1	OOS14787.1	0.923947	0.952923	0.968569		0.917472	0.91173				1.00026		1.00627	0.976024	0.949494	0.879455					0.94733	0.963035				0.916908	0.979913	0.893546	0.989343	1.0109	1.02611				Streptococcus spp.
Prot_889	44	A0A0H2UMZ7	SP_0119	MutT/nudix family protein	OAB65506.1	AAK98927.1	OBX46584.1	ONG46489.1	OAB73525.1	OAB73828.1	ONG49951.1	OOS25237.1	OBX93241.1	OOS09992.1	OOS14788.1																																		-
Prot_381	45	Q97T36	SP_0120	glucose-inhibited division protein A	OAB65507.1	AAK98928.1	OBX46585.1	ONG46488.1	OAB73524.1	OAB73827.1	ONG49950.1	OOS25236.1	OBX93242.1	OOS09991.1	OOS14789.1								0.917495	0.924398	0.979763		0.975253	0.976634	0.927032	0.90598	0.951319	0.933448			1.02176	1.01456	0.973196	0.967945	0.980704		0.917901	0.947506	0.947729	0.979411	0.963286	0.969557	0.967009	0.952767	S. infantis
Prot_586	46	A0A0H2UN05	SP_0121	metallo-beta-lactamase superfamily protein	OAB65508.1	AAK98929.1	OBX46586.1	ONG46487.1	OAB73523.1	OAB73826.1	ONG49949.1	OOS25235.1	OBX93244.1	OOS09990.1	OOS14790.1																						0.912111	0.929002	0.992927				0.950828	1.04399	0.888194				S. infantis
Prot_438	47	Q97T34	SP_0122	conserved hypothetical protein	OAB65509.1	AAK98930.1	OBX46587.1	ONG46486.1	OAB73522.1	OAB73825.1	ONG49948.1	OOS25234.1	OBX93245.1	OOS09989.1	OOS14791.1	0.930489	0.960474	0.992357							1.00571		0.944183	1.04479	1.00753	1.07262	0.962965	0.974753	0.967004				0.980149	0.978967	0.914739		0.997098	0.986571	1.10492	1.01255	1.00717	0.981414	0.95253	0.972283	S. infantis
Prot_683	48	Q97T27	SP_0129	glycoprotease family protein	OAB65515.1	AAK98935.1	OBX46593.1	ONG46480.1	OAB73516.1	OAB73820.1	ONG49942.1	OOS25228.1	OBX93251.1	OOS09983.1	OOS14797.1																						0.901539	0.920678					0.863992	0.874957					S. infantis
Prot_11	49	A0A0H2UN58	SP_0148	ABC transporter, substrate-binding protein	OAB65532.1	AAK98950.1	OBX46613.1	ONG46464.1	OAB73502.1	OAB73805.1	ONG49928.1	OOS25213.1|OOS25212.1	OBX93268.1	OOS09966.1	OOS14812.1	1.11691	1.11539	1.1268	1.02347	1.06706	1.05623	1.18851	1.20845	1.18429	1.16207		1.12662	1.12197	1.06382	1.09321	1.04862	1.04896	1.03571	1.05746	1.03297	1.03694	1.12402	1.10786	1.1337	1.06216	1.06942	1.01246	1.16604	1.17726	1.15359	1.02902	1.03257	1.11382	S. infantis
Prot_189	50	A0A0H2UN92	SP_0149	lipoprotein	OAB65533.1	AAK98951.1	OBX46614.1	ONG46463.1	OAB73501.1	OAB73804.1	ONG49927.1	OOS25211.1	OBX93269.1	OOS09965.1	OOS14813.1							0.969881	1.00727	0.963923				1.00779	1.02515									0.943059	0.926524				0.93647	0.904973	0.906567				S. infantis
Prot_740	51	Q97T09	SP_0151	ABC transporter, ATP-binding protein	OAB65535.1	AAK98953.1	OBX46616.1	ONG46461.1	OAB73499.1	OAB73802.1	ONG49925.1	OOS25209.1	OBX93271.1	OOS09963.1	OOS14815.1																																		S. infantis
Prot_898	52	A0A0H2UN26	SP_0157	hypothetical protein	OAB65540.1	AAK98959.1	OBX46621.1	ONG46456.1	OAB73494.1	OAB73797.1	ONG49920.1	OOS25204.1	OBX93276.1	OOS09957.1	OOS14820.1																													0.871488	0.887683				-
Prot_561	53	P0A3R1	SP_0173	DNA mismatch repair protein HexB	OAB65545.1	AAK98964.1	OBX46626.1	ONG46451.1	OAB73489.1	OAB73792.1	ONG49915.1	OOS25193.1	OBX93287.1	OOS09943.1	OOS14825.1										0.947509		0.844562				0.93947	0.940941					0.946415	0.957129	0.97367				0.906263	0.950591	0.933058				S. infantis
Prot_739	54	A0A0H2UNC1	SP_0185	magnesium transporter, CorA family	OAB65554.1	AAK98974.1		ONG46442.1	OAB73480.1	OAB73783.1	ONG49906.1	OOS25185.1	OBX93296.1	OOS09011.1	OOS15125.1																																		S. infantis
Prot_607	55	P63384	SP_0186	excinuclease ABC, subunit A	OAB65555.1	AAK98975.1	OBX46636.1	ONG46441.1	OAB73479.1	OAB73782.1	ONG49905.1	OOS25184.1	OBX93297.1	OOS09010.1	OOS15141.1										0.96687		1.02866	0.964571	0.965151					0.913807	0.972925	0.96988	1.04726	1.02395	1.01755	0.861125	0.907997	0.846916	1.02202	1.04012	1.00386				S. infantis
Prot_738	56	A0A0H2UN49	SP_0187	peptidase M24 family protein	OAB65556.1	AAK98976.1	OBX46637.1	ONG46440.1	OAB73478.1	OAB73781.1	ONG49904.1	OOS25183.1	OBX93298.1	OOS09009.1	OOS15142.1																																		S. infantis
Prot_446	57	A0A0H2UN57	SP_0189	conserved hypothetical protein	OAB65557.1	AAK98977.1	OBX46638.1	ONG46439.1	OAB73477.1	OAB73780.1	ONG49903.1	OOS25182.1	OBX93299.1	OOS09909.1	OOS15143.1										1.03001		1.02826																0.896807	0.861122	0.884843	0.969899	1.00616	0.986205	S. infantis
Prot_521	58	A0A0H2UNC7	SP_0191	hypothetical protein	OAB65558.1	AAK98978.1	OBX46639.1	ONG46438.1	OAB73476.1	OAB73779.1	ONG49902.1	OOS25181.1	OBX93300.1	OOS09908.1	OOS15144.1										0.905763		0.93314										0.913426	0.943863	0.951703				0.888613	0.929614	0.88336				-
Prot_166	59	Q97SX1	SP_0192	conserved hypothetical protein	OAB65559.1	AAK98979.1	OBX46640.1	ONG46437.1	OAB73475.1	OAB73778.1	ONG49901.1	OOS25180.1	OBX93301.1	OOS09907.1	OOS15145.1	1.03129	1.00105	0.99925	0.93672	0.936675	0.945992	0.984407	0.984563	0.971767	1.03401		1.01887	0.934569	0.937272	1.02168	1.05622	1.05309	1.03246	1.02023	1.0652	1.03125	1.02238	0.994802	1.0281	0.892774	0.979647	1.02314	1.09909	1.06194	1.07167	1.06183	1.04556	1.0064	S. infantis
Prot_737	60	A0A0H2UNA1	SP_0198	hypothetical protein	OAB65563.1	AAK98983.1	OBX46644.1	ONG46433.1	OAB73471.1	OAB73774.1	ONG49897.1	OOS25176.1	OBX93305.1	OOS09903.1	OOS15149.1																																		-
Prot_876	61	A0A0H2UN59|A0A0H2UN61	SP_0201	hypothetical protein	OAB65566.1	AAK98986.1	OBX46647.1	ONG46430.1	OAB73468.1	OAB73771.1	ONG49894.1	OOS25173.1	OBX93308.1	OOS09900.1											0.78051		0.799015																						-
Prot_504	62	A0A0H2UN67	SP_0202	anaerobic ribonucleoside-triphosphate reductase	OAB65693.1	AAK98987.1	OBX46752.1	ONG46429.1	OAB73529.1	OAB73858.1	ONG49893.1	OOS25172.1	OBX93366.1	OOS09899.1	OOS15242.1										0.86048		0.816546							0.82482	0.870454	0.866127	0.874399	0.940827	0.913738				0.835595	0.90683	0.875058		0.958752	1.00138	S. infantis
Prot_17	63	P66339	SP_0208	ribosomal protein S10	OAB65571.1	AAK98991.1	OBX46652.1	ONG46424.1	OAB73463.1	OAB73766.1	ONG49888.1	OOS27964.1	OBX93313.1	OOS09894.1	OOS15155.1	1.17579	1.17407	1.1844	1.10429	1.16549	1.14089	1.16575	1.15306	1.14822	1.21309		1.23085	1.17231	1.25786	1.13509	1.17295	1.17316	1.15844	1.16002	1.19945	1.21808	1.18414	1.18465	1.19159	1.22186	1.20733	1.20999	1.1891	1.19749	1.19779	1.19765	1.19816	1.19696	S. infantis
Prot_80	64	Q97SV5	SP_0209	ribosomal protein L3	OAB65572.1	AAK98992.1	OBX46653.1	ONG46423.1	OAB73462.1	OAB73765.1	ONG49887.1	OOS27963.1	OBX93314.1	OOS09893.1	OOS15156.1	1.00957	0.979745	0.987784	0.929027	1	0.976624	1.0551	1.06004	1.07379	1.07683		1.10002	1.07937	1.06	1.01034	1.10792	1.10647	1.04833	1.11883	1.10125	1.13324	1.14136	1.14069	1.12597	1.12151	1.05913	1.08204	1.10419	1.12359	1.09795	1.07961	1.05395	1.01434	S. infantis
Prot_134	65	Q97SV4	SP_0210	ribosomal protein L4	OAB65573.1	AAK98993.1	OBX46654.1	ONG46422.1	OAB73461.1	OAB73764.1	ONG49886.1	OOS27962.1	OBX93315.1	OOS09892.1	OOS15157.1	1.14881	1.11187	1.0906		1.05916	1.03876	1.00814	1.05308	1.07225	1.14897		1.17796	1.1084	1.12481	1.03415	1.08776	1.08129	1.0509	1.0657	1.1449	1.17426	1.09632	1.1161	1.10584	1.14321	1.11414	1.13829	1.11799	1.14012	1.1415	1.07896	1.07713	1.04854	S. infantis
Prot_128	66	Q97SV3	SP_0211	ribosomal protein L23	OAB65574.1	AAK98994.1	OBX46655.1	ONG46421.1	OAB73460.1	OAB73763.1	ONG49885.1	OOS27961.1	OBX93316.1	OOS09891.1	OOS15158.1	1.11216	1.11709	1.09844	1.01214	0.999402	1.0413	1.01397	1.0162	0.993409	1.07759		1.11734	1.10928	1.05771	1.04034	1.06881	1.05285	1.03991	1.11034	1.20762	1.19432	1.06277	1.07074	1.02923	1.13357	1.13413	1.12912	1.0506	1.09757	1.09457	1.09509	1.07589	1.03899	S. infantis
Prot_54	67	Q97SV2	SP_0212	ribosomal protein L2	OAB65575.1	AAK98995.1	OBX46656.1	ONG46420.1	OAB73459.1	OAB73762.1	ONG49884.1	OOS27960.1	OBX93317.1	OOS09890.1	OOS15159.1	1.1533	1.16195	1.13	1.09333	1.11896	1.11901	1.0857	1.13454	1.12522	1.22231		1.24268	1.18206	1.154	1.10845	1.05999	1.05585	1.02586	1.08281	1.15663	1.12503	1.16377	1.16616	1.14484	1.15964	1.18388	1.18183	1.20658	1.24199	1.2257	1.08506	1.07456	1.04774	Streptococcus suis
Prot_142	68	P0A4B5	SP_0213	ribosomal protein S19	OAB65576.1	AAK98996.1	OBX46657.1	ONG46419.1	OAB73458.1	OAB73761.1	ONG49883.1	OOS27959.1	OBX93318.1	OOS09889.1	OOS15160.1	0.841807	0.914177	0.931205				1.00039	0.991211	0.984537	1.01721		0.999322				0.998172	1.02771	0.996503	1.05053	0.987399	1.02289	1.02733	1.04707	1.01378	0.906408	0.985587		1.01149	1.02746	0.999139	1.08544	1.09032	1.05534	S. infantis
Prot_66	69	P61182	SP_0214	ribosomal protein L22	OAB65577.1	AAK98998.1	OBX46658.1	ONG46418.1	OAB73457.1	OAB73760.1	ONG49882.1	OOS27958.1	OBX93319.1	OOS09888.1	OOS15161.1	1.13971	1.1524	1.12666	1.09519	1.0927	1.07148	1.06828	1.09215	1.10613	1.11428		1.13497	1.11461	1.06117	1.06692	1.1703	1.11942	1.12685	1.06257	1.16303	1.17846	1.13819	1.12306	1.08448	1.12651	1.11788	1.0833	1.20572	1.20338	1.15663	1.14298	1.16116	1.09368	S. infantis
Prot_170	70	P0A4C3	SP_0215	ribosomal protein S3	OAB65578.1	AAK98999.1	OBX46659.1	ONG46417.1	OAB73456.1	OAB73759.1	ONG49881.1	OOS27957.1	OBX93320.1	OOS09887.1	OOS15162.1	1.13868	1.17001	1.119	1.14502	1.15948	1.17221	0.981039	1.08655	1.11052	1.14503		1.13968	1.16836	1.15746	1.11578	1.0828	1.08475	1.04679	1.11561	1.09834	1.1793	1.15143	1.11498	1.06495	1.0884	1.08477	1.12345	1.11866	1.16463	1.13254	1.0808	1.08259	1.04113	S. sanguinis
Prot_266	71	P0A475	SP_0216	ribosomal protein L16	OAB65579.1	AAK99000.1	OBX46660.1	ONG46416.1	OAB73455.1	OAB73758.1	ONG49880.1	OOS27956.1	OBX93321.1	OOS09886.1	OOS15163.1							0.908254	0.977591	0.932969	0.873507		0.904974	0.91005	0.950077		0.935626	0.95691	0.928973				0.929511		0.877566		0.976746	0.929438		0.962926	0.945667	0.916515	0.941742		S. infantis
Prot_61	72	P0A483	SP_0217	ribosomal protein L29	OAB65580.1	AAK99001.1	OBX46661.1	ONG46415.1	OAB73454.1	OAB73757.1	ONG49879.1	OOS27955.1	OBX93322.1	OOS09885.1	OOS15164.1	1.04244	0.994715	0.98844	0.983627	0.900758	0.91866	1.07595	1.08558	1.08323	1.13012		1.18832	1.04141	1.04791	1.02049	1.01347	1.0151	1.00717	1.15849	1.20608	1.16079	1.1371	1.14388	1.16722	1.05838	1.06268	1.0761	1.10809	1.16443	1.13243	1.13702	1.12058	1.04864	S. suis
Prot_133	73	P0A4B3	SP_0218	ribosomal protein S17	OAB65581.1	AAK99002.1	OBX46662.1	ONG46414.1	OAB73453.1	OAB73756.1	ONG49878.1	OOS27954.1	OBX93323.1	OOS09884.1	OOS15165.1	1.04057	1.02539	1.01772	0.972147	0.984284	0.977097	1.01067	1.0426	0.989985	0.939252		0.910811	1.04502	1.10198	1.00663	1.08735	1.09435	1.0234	1.08363	1.05043	1.03273	1.01289	1.03557	0.997294				0.896177	0.974502	0.947786	1.09135	1.09203	0.994282	S. infantis
Prot_210	74	P0A473	SP_0219	ribosomal protein L14	OAB65582.1	AAK99003.1	OBX46663.1	ONG46413.1	OAB73452.1	OAB73755.1	ONG49877.1	OOS27953.1	OBX93324.1	OOS09883.1	OOS15166.1		0.902811	0.972923	1.00441	0.980379	0.959346	0.955114	0.989064	0.991552	1.10098		1.10037	1.02143	1.07686	1.00666	1.12442	1.13694	1.04403	1.108	1.20228	1.22399	1.09745	1.08077	1.03668	1.14121	1.15365	1.13034	1.1028	1.11664	1.09138	1.11571	1.09459	1.03397	S. infantis
Prot_148	75	P60629	SP_0220	ribosomal protein L24	OAB65583.1	AAK99004.1	OBX46664.1	ONG46412.1	OAB73451.1	OAB73754.1	ONG49876.1	OOS27952.1	OBX93325.1	OOS09882.1	OOS15167.1	0.976642	0.961719					0.997157	1.02995	1.00312	1.04286		1.06276	1.07318	0.999771	1.00767	1.11718	1.14044	1.04429	1.06274	1.03545	1.20293	1.11145	1.09985	1.0479	0.992129	1.05066	1.03976	1.17293	1.12484	1.14242	1.12999	1.11339	1.0302	S. infantis
Prot_5	76	Q97SV1	SP_0221	ribosomal protein L5	OAB65584.1	AAK99005.1	OBX46665.1	ONG46411.1	OAB73450.1	OAB73753.1	ONG49875.1	OOS27951.1	OBX93326.1	OOS09881.1	OOS15168.1	1.57491	1.60503	2.73952	1.62899	1.3364	2.59724	1.24898	1.22668	1.22336	1.30213		1.30847	2.60487	1.47072	1.48294	2.31661	2.28723	1.24887	1.33574	1.37149	1.36214	2.27323	1.2835	1.26132	1.47762	1.5202	2.63151	1.40417	1.39493	1.37048	1.28539	1.28944	1.27031	Streptococcus urinalis
Prot_39	77	P66419	SP_0222	ribosomal protein S14	OAB65585.1	AAK99006.1	OBX46666.1	ONG46410.1	OAB73449.1	OAB73752.1	ONG49874.1	OOS27950.1	OBX93327.1	OOS09880.1	OOS15169.1	1.10009	1.04071	1.05367	1.04349	0.960109	0.895071	1.10839	1.14808	1.14931	1.16461		1.22055	1.13396	1.1021	1.00861	1.09551	1.08179	1.07177	1.09696	1.14782	1.14133	1.17483	1.17792	1.14515	1.10374	1.10002	1.09277	1.17314	1.16868	1.16068	1.11559	1.12662	1.06918	Streptococcus himalayensis
Prot_197	78	P66632	SP_0224	ribosomal protein S8	OAB65586.1	AAK99007.1	OBX46667.1	ONG46409.1	OAB73448.1	OAB73751.1	ONG49873.1	OOS27949.1	OBX93328.1	OOS09879.1	OOS15170.1	0.883874	0.96844					0.966783	0.969199	0.989958	1.06254		1.07599	0.984783	0.974762	0.975144	1.08212	1.08753	1.01506	1.10201	1.11787	1.13881	1.07078	1.03374	1.03845	0.978538	1.03084	0.950246	1.05331	1.0578	1.06536	1.07607	1.07073	1.04877	S. gordonii
Prot_207	79	Q97SU7	SP_0225	ribosomal protein L6	OAB65587.1	AAK99008.1	OBX46668.1	ONG46408.1	OAB73447.1	OAB73750.1	ONG49872.1	OOS27948.1	OBX93329.1	OOS09878.1	OOS15171.1	0.972526	0.918214	0.92868				0.956736	0.973742	0.951905	1.13889		1.13823	1.13286	1.11461	0.969883	1.16156	1.14873	1.09845		1.1257	1.19269	1.11113	1.11866	1.10023	0.983558	1.05709	1.008	1.07042	1.0987	1.08756	1.11494	1.07926	1.07434	S. infantis
Prot_15	80	Q97SU6	SP_0226	ribosomal protein L18	OAB65588.1	AAK99009.1	OBX46669.1	ONG46407.1	OAB73446.1	OAB73749.1	ONG49871.1	OOS27947.1	OBX93330.1	OOS09877.1	OOS15172.1	1.11761	1.09931	1.11707	1.01428	1.07968	1.0531	1.17504	1.14892	1.11327	1.30733		1.28263	1.13907	1.15412	1.15799	1.19462	1.19858	1.14613	1.25632	1.28758	1.32956	1.24123	1.27062	1.18394	1.18171	1.21157	1.1805	1.29857	1.28992	1.24741	1.21844	1.2081	1.16572	S. infantis
Prot_92	81	P66581	SP_0227	ribosomal protein S5	OAB65589.1	AAK99010.1	OBX46670.1	ONG46406.1	OAB73445.1	OAB73748.1	ONG49870.1	OOS27946.1	OBX93331.1	OOS09876.1	OOS15173.1	1.07413	1.07021	1.03725	1.04782	1.04708	1.03814	1.04616	1.0971	1.106	1.12087		1.13914	1.09873	1.08447	1.03659	1.13759	1.11594	1.1014	1.12772	1.17212	1.17801	1.13998	1.13996	1.14841	1.09903	1.11164	1.10714	1.11734	1.14401	1.13872	1.14056	1.1323	1.10223	S. infantis
Prot_382	82	Q97SU4	SP_0228	ribosomal protein L30	OAB65590.1	AAK99011.1	OBX46671.1	ONG46405.1	OAB73444.1	OAB73747.1	ONG49869.1	OOS27945.1	OBX93332.1	OOS09875.1	OOS15174.1										0.96142		1.07658	1.00289	0.94465		1.01913	0.940874		0.980651	1.02681	1.00321	0.891936	0.910012	0.898929	0.99425	1.00301	1.00013	0.91496	0.901732	0.895499	0.941949	0.952479		Levilactobacillus bambusae
Prot_12	83	Q97SU3	SP_0229	ribosomal protein L15	OAB65591.1	AAK99012.1	OBX46672.1	ONG46404.1	OAB73443.1	OAB73746.1	ONG49868.1	OOS27944.1	OBX93333.1	OOS09874.1	OOS15175.1	1.1549	1.1661	1.15772	1.0772	1.1186	1.12391	1.18314	1.15521	1.13908	1.32524		1.32835	1.22081	1.22596	1.18181	1.18376	1.18802	1.14566	1.29201	1.36213	1.36717	1.23677	1.26081	2.25054	1.19442	1.24165	1.17784	1.32992	1.32895	1.29849	1.23196	1.23223	1.1926	S. infantis
Prot_202	84	Q97SU1	SP_0231	adenylate kinase	OAB65593.1	AAK99014.1	OBX46674.1	ONG46402.1	OAB73441.1	OAB73744.1	ONG49866.1	OOS27942.1	OBX93335.1	OOS09872.1	OOS15177.1	0.956025	0.926172	0.920916	0.888484	0.921356	0.926314	0.963718	1.02544	1.02501	1.06094		1.05885	0.985286	1.00408	0.96758	0.97987	0.997308	0.951515	0.836374	0.973898	0.999068	1.08854	1.06802	1.07092	0.961871	1.06494	1.00317	1.01418	1.01085	0.990992	0.931708	0.95277	0.933164	S. sanguinis
Prot_127	85	P65121	SP_0232	translation initiation factor IF-1	OAB65594.1	AAK99015.1	OBX46675.1	ONG46401.1	OAB73440.1	OAB73743.1	ONG49865.1	OOS27941.1	OBX93336.1	OOS09871.1	OOS15178.1	1.0838	1.0365	1.03147				1.01412	0.922478		1.01612		1.00564	1.03317	0.962411	0.984427	1.05478	1.05035	1.00822	1.01729	0.918315	1.02065	1.08373	1.05858	1.05166		0.991993	1.01701	1.0403	1.06319	1.10628	1.06332	1.05691	1.01567	S. suis
Prot_161	86	P66392	SP_0234	ribosomal protein S13	OAB65596.1	AAK99017.1	OBX46677.1	ONG46399.1	OAB73438.1	OAB73741.1	ONG49863.1	OOS27939.1	OBX93338.1	OOS09869.1	OOS15180.1	1.10153	1.08868	1.07295	1.07325	1.0072	1.0438	0.988605	1.06024	1.06246	1.11549		1.11582	1.13809	1.14439	1.11861	1.11153	1.1089	1.0764	1.07177	1.1233	1.11604	1.16925	1.12913	1.10073	1.16268	1.12077	1.13995	1.14848	1.14633	1.17258	1.11401	1.12162	1.07352	S. sanguinis
Prot_51	87	P66359	SP_0235	ribosomal protein S11	OAB65597.1	AAK99018.1	OBX46678.1	ONG46398.1	OAB73437.1	OAB73740.1	ONG49862.1	OOS27938.1	OBX93339.1	OOS09868.1	OOS15181.1	1.11383	1.10562	1.09765	1.06966	1.11196	1.08576	1.09139	1.13456	1.12365	1.19084		1.18249	1.14842	1.12839	1.06871	1.07367	1.09256	1.02519	1.10667	1.17552	1.22262	1.16705	1.15769	1.13722	1.11128	1.11082	1.11685	1.17517	1.20303	1.20434	1.16416	1.15463	1.09281	S. infantis
Prot_156	88	P66708	SP_0236	DNA-directed RNA polymerase, alpha subunit	OAB65598.1	AAK99019.1	OBX46679.1	ONG46397.1	OAB73436.1	OAB73739.1	ONG49861.1	OOS27937.1	OBX93340.1	OOS09867.1	OOS15182.1	1.00091	1.01592	1.01332	0.985449	0.925818	0.992228	0.993098	1.01182	1.01409	1.11284		1.13844	1.0617	1.03973	1.01564	1.0361	1.02763	1.01513	1.02398	0.9285	1.02382	1.10139	1.09431	1.09988	1.11344	1.09606	1.06304	1.08133	1.09565	1.08992	1.03238	1.02669	0.995561	Streptococcus hillyeri
Prot_37	89	Q97ST6	SP_0237	ribosomal protein L17	OAB65599.1	AAK99020.1	OBX46680.1	ONG46396.1	OAB73435.1	OAB73738.1	ONG49860.1	OOS27936.1	OBX93341.1	OOS09866.1	OOS15183.1	1.11047	1.10192	1.13857	1.47925	2.70287	2.67752	1.11085	1.09626	1.09074	1.21439		1.2093	1.13995	1.13345	1.10366	1.15541	1.15528	1.11259	1.1928	1.16431	1.23598	1.16606	1.19348	1.19206	1.11254	1.15499	1.131	1.20545	1.2185	1.19405	1.1551	1.16243	1.09654	S. infantis
Prot_383	90	Q97ST4	SP_0239	conserved hypothetical protein	OAB65601.1	AAK99022.1	OBX46682.1	ONG46394.1	OAB73433.1	OAB73736.1	ONG49858.1	OOS27934.1	OBX93343.1	OOS09864.1	OOS15185.1																																		S. infantis
Prot_384	91	A0A0H2UN71	SP_0240	phosphoglycerate mutase family protein	OAB65602.1	AAK99023.1	OBX46683.1	ONG46393.1	OAB73432.1	OAB73735.1	ONG49857.1	OOS27933.1	OBX93344.1	OOS09863.1	OOS15186.1	1.30312	1.30309	1.28681		0.945771	0.918301				0.983472		0.971264	0.97066	1.02532	0.9722					0.995338	0.949583	1.00462	0.947117		1.02609	1.03134	1.10869	0.983105	0.993872	1.01664	0.912859	0.940483		S. infantis
Prot_676	92	A0A0H2UN81	SP_0251	putative formate acetyltransferase	OAB65613.1	AAK99036.1	OBX46694.1	ONG44800.1	OAB73420.1	OAB73723.1	ONG49845.1	OOS27922.1	OBX92873.1	OOS09852.1	OOS15198.1	0.896743	0.868546	0.873889										0.989349	0.97788								0.913774		0.90026	0.900531	0.974355	0.914033							S. gordonii
Prot_491	93	Q97SS0	SP_0254	leucyl-tRNA synthetase	OAB65616.1	AAK99039.1	OBX46697.1	ONG44803.1	OAB73417.1	OAB73720.1	ONG49842.1	OOS27534.1	OBX92876.1	OOS09849.1	OOS15201.1										0.952302		0.947401	0.928694	0.96628	0.988487	0.967452	0.979748	0.984117				0.977969	0.937002	0.941551		0.892246	0.943848	1.05472	0.966975	1.01751		0.955425	0.927287	S. infantis
Prot_763	94	Q97SR6	SP_0259	Holliday junction DNA helicase RuvB	OAB65619.1	AAK99042.1	OBX46700.1	ONG46191.1	OAB73413.1	OAB73716.1	ONG49839.1	OOS27535.1	OBX92880.1	OOS09844.1	OOS15205.1																																		S. infantis
Prot_592	95	A0A0H2UN85	SP_0262	phosphatidate cytidylyltransferase	OAB65622.1	AAK99045.1	OBX46703.1	ONG46188.1	OAB73411.1	OAB73714.1	ONG49837.1	OOS27537.1	OBX92883.1	OOS09841.1	OOS15208.1																																		S. infantis
Prot_385	96	Q97SR2	SP_0263	eep protein	OAB65623.1	AAK99046.1	OBX46704.1	ONG46187.1	OAB73410.1	OAB73713.1	ONG49836.1	OOS27538.1	OBX92884.1	OOS09840.1	OOS15209.1								0.968039	0.944591	0.897475		0.897569										0.991221	0.988553	0.912611				0.873425	0.955673	0.889119				S. infantis
Prot_110	97	Q97SR1	SP_0264	prolyl-tRNA synthetase	OAB65624.1	AAK99047.1	OBX46705.1	ONG46186.1	OAB73409.1	OAB73712.1	ONG49835.1	OOS27539.1	OBX92885.1	OOS09839.1	OOS15210.1	1.13401	1.13617	0.981787	1.03558	1.09699	1.08382	1.02988		1.04099	1.17658		1.17162	1.10638	1.13108	1.10591	1.07066	1.06716	1.04084	1.05305	1.06557	1.06178	1.15936	1.14253	1.14751	1.06849	1.05862	1.05719	1.16775	1.18118	1.18201	1.10353	1.10434	1.08457	S. infantis
Prot_70	98	Q97SQ9	SP_0266	glucosamine--fructose-6-phosphate aminotransferase, isomerizing	OAB65626.1	AAK99049.1	OBX46707.1	ONG46184.1	OAB73407.1	OAB73710.1	ONG49833.1	OOS27541.1	OBX92887.1	OOS09837.1	OOS15212.1	0.982835	0.9884	0.974556	0.973791	1.00759	0.999946	1.0619	1.07956	1.09929	1.08635		1.09595	1.04255	1.02588	0.944687	1.00973	1.01647	0.977177	1.00483	1.05102	1.00783	1.11324	1.08573	1.08344	1.00347	1.01623	0.997262	1.03991	1.03675	1.03329	1.00318	1.00181	0.979	S. infantis
Prot_19	99	A0A0H2UNG0	SP_0268	putative alkaline amylopullulanase	OAB65629.1	AAK99051.1	OBX46708.1	ONG46182.1	OAB73404.1	OAB73708.1	ONG49831.1	OOS27543.1	OBX92890.1	OOS09834.1	OOS15214.1	1.24749	1.28781	1.27355	1.18203	1.22155	1.21021	1.16483	1.19367	1.20205	1.16967		1.15123	1.15498	1.15758	1.16683	0.937526	0.910524	0.961023	1.02779	1.02284	1.04686	1.02737	1.05752	1.05406	1.10188	1.13383	1.09207	1.17717	1.15301	1.15375	0.984259	0.990593	1.03265	S. infantis
Prot_78	100	P0A4A7	SP_0271	ribosomal protein S12	OAB65630.1	AAK99052.1	OBX46709.1	ONG46181.1	OAB73403.1	OAB73707.1	ONG49830.1	OOS27544.1	OBX92891.1	OOS09832.1	OOS15215.1	1.14344	1.13918	1.1366	1.13225	1.15382	1.1519	1.05565	1.15844	1.1563	1.14024		1.13906	1.18755	1.14223	1.06223	1.0501	1.07326	1.01836	1.087	1.17296	1.17242	1.17147	1.15417	1.09965	1.11532	1.12344	1.10494	1.1101	1.14165	1.14611	1.08776	1.07275	1.03163	S. infantis
Prot_52	101	Q97SQ4	SP_0272	ribosomal protein S7	OAB65631.1	AAK99053.1	OBX46710.1	ONG46180.1	OAB73402.1	OAB73706.1	ONG49829.1	OOS27545.1	OBX92892.1	OOS09831.1	OOS15216.1	1.10756	1.1451	1.14177	1.03965	1.09029	1.09399	1.09055	1.10991	1.11632	1.13774		1.14921	1.14968	1.11074	1.11081	1.11411	1.11	1.09209	1.13226	1.00636	1.16333	1.11581	1.13494	1.11968	1.10328	1.12972	1.0916	1.17156	1.21811	1.2011	1.11384	1.10276	1.10448	S. infantis
Prot_74	102	P64022	SP_0273	translation elongation factor G	OAB65632.1	AAK99054.1	OBX46711.1	ONG46179.1	OAB73401.1	OAB73705.1	ONG49828.1	OOS27546.1	OBX92893.1	OOS09830.1	OOS15217.1	1.05747	1.04513	1.02788	0.999095	0.998174	1.01551	1.05896	1.08957	1.10245	1.20517		1.18557	1.13313	1.12491	1.09589	1.07989	1.06685	1.07192	1.12201	1.13003	1.12059	1.17183	1.15182	1.15756	1.14058	1.11604	1.12877	1.15857	1.17124	1.17523	1.09644	1.09398	1.09576	S. infantis
Prot_675	103	Q97SQ2	SP_0274	DNA polymerase III, alpha subunit, Gram-positive type	OAB65633.1	AAK99055.1	OBX46712.1	ONG46178.1	OAB73400.1	OAB73704.1	ONG49827.1	OOS27547.1	OBX92894.1	OOS09829.1	OOS15218.1																						0.915027		0.884817										S. infantis
Prot_64	104	A0A0H2UN95	SP_0278	aminopeptidase PepS	OAB65637.1	AAK99058.1	OBX46716.1	ONG46174.1	OAB73397.1	OAB73700.1	ONG49823.1	OOS27551.1	OBX92898.1	OOS09825.1	OOS15222.1							1.07371	1.01962	1.0079	1.07003		1.05707	1.08821	1.08546	1.10118	1.08087	1.04317	1.09876	1.09867	1.03956	1.06696	1.09599	1.08759	1.11685	0.806075	0.865098		1.066	1.08332	1.07782	1.01556	1.01266	1.08907	S. infantis
Prot_176	105	A0A0H2UNE1	SP_0281	aminopeptidase C	OAB65641.1	AAK99062.1	OBX46719.1	ONG46170.1	OAB73393.1	OAB73697.1	ONG49819.1	OOS27555.1	OBX92902.1	OOS09821.1	OOS15226.1							0.976403	0.910651	0.910296	0.988842		0.97639					0.860401	0.959656	0.910286	0.771186	0.788401	0.938311	0.938218	0.961027				0.865858	0.903658	0.953175		0.864251	0.968318	S. infantis
Prot_229	106	A0A0H2UNG8	SP_0282	PTS system, mannose-specific IID component	OAB65642.1	AAK99063.1	OBX46720.1	ONG46169.1	OAB73392.1	OAB73696.1	ONG49818.1	OOS27556.1	OBX92903.1	OOS09820.1	OOS15227.1		0.910087	0.869539				0.943797	0.942124		0.972345		1.00408	0.926509	0.954162	0.859258				0.953728		0.854473	0.995086	0.998732	0.987508				0.9704	1.00749	1.01682		0.893401	0.938896	S. gordonii
Prot_121	107	A0A0H2UN99	SP_0284	PTS system, mannose-specific IIAB components	OAB65644.1	AAK99065.1	OBX46722.1	ONG46167.1	OAB73390.1	OAB73694.1	ONG49816.1	OOS27558.1	OBX92905.1	OOS09818.1	OOS15229.1	0.96527	0.97558	0.964619				1.01852	1.02737	0.994634	1.09015		1.11864	1.08362	1.0805	1.09895	1.12288	1.11372	1.07795	0.938519	1.07484	1.06294	1.07298	1.06612	1.05819	1.0622	1.07243	1.06331	1.12219	1.10091	1.08327	1.09836	1.08643	1.05159	S. infantis
Prot_386	108	A0A0H2UNB1	SP_0285	alcohol dehydrogenase, zinc-containing	OAB65645.1	AAK99066.1	OBX46723.1	ONG46166.1	OAB73389.1	OAB73693.1	ONG49815.1	OOS27559.1	OBX92906.1	OOS09817.1	OOS15230.1	0.924544	0.941235	0.915415							1.02139		1.05879	0.873207	0.887295	0.901267	0.932587	0.947656	0.912719	0.961015	0.974078	0.976124	1.03729	1.01818	1.02547				1.00931	0.989974	1.01288	0.996277	0.986205	0.997578	S. gordonii
Prot_387	109	A0A0H2UNE6	SP_0286	Cof family protein	OAB65646.1	AAK99067.1	OBX46725.1	ONG46165.1	OAB73388.1	OAB73692.1	ONG49814.1	OOS27560.1	OBX92907.1	OOS09816.1	OOS10887.1								0.953579	0.945316	1.04105		0.984922	0.96449	0.930061	0.978918					0.976529	0.904596	0.991532	0.983424	0.992361				0.979542	0.977025	0.993711				Streptococcus intermedius
Prot_468	110	P05382	SP_0289	dihydropteroate synthase	OAB65649.1	AAK99070.1	OBX46728.1	ONG46162.1	OAB73385.1	OAB73689.1	ONG49811.1	OOS27563.1	OBX92910.1	OOS09911.1	OOS10890.1																													0.86566	0.912525	0.92523	0.869926	0.955587	S. infantis
Prot_223	111	P51595	SP_0291	GTP cyclohydrolase I	OAB65651.1	AAK99072.1	OBX46730.1	ONG46160.1	OAB73383.1	OAB73687.1	ONG49809.1	OOS27565.1	OBX92912.1	OOS09812.1	OOS10892.1	0.863898	0.8897	0.884809				0.947727	0.935262	0.949651	1.00875		1.0604					0.897336	0.860925	0.867947	0.91188	0.90455	0.980105	0.971371	0.977619				0.969236	0.952597	0.987835	0.966318	0.96144	0.993112	S. infantis
Prot_570	112	A0A0H2U0	SP_0294	ribosomal protein L13	OAB65654.1	AAK99075.1	OBX46733.1	ONG46157.1	OAB73380.1	OAB81026.1	ONG49806.1	OOS27568.1	OBX92915.1	OOS09809.1	OOS10895.1		0.941515	0.949899										1.08958	1.03289		0.902079	0.914925			1.01721	0.961219				0.987053	0.931348	0.985298	0.862675	0.895587	0.933063				S. infantis
Prot_86	113	Q97SN4	SP_0295	ribosomal protein S9	OAB65655.1	AAK99076.1	OBX46734.1	ONG46156.1	OAB73379.1	OAB81025.1	ONG49805.1	OOS27569.1	OBX92916.1	OOS09808.1	OOS10896.1	1.15815	1.10844	1.08892	1.17549	1.16469	1.17098	1.05158	1.16971	1.16429	1.04756		1.03967	1.22205	1.17545	1.18463	0.982239	1.04605	0.958639	0.902274	1.07683	1.10281	1.12881	1.10843	1.06768	1.00501	1.02292	1.0039	1.18531	1.06127	1.01685	1.05908	1.04774	1.00003	S. parasanguinis
Prot_692	114	A0A0H2UNJ3	SP_0312	glycosyl hydrolase, family 31	OAB65666.1	AAK99088.1	OBX46745.1	ONG46153.1	OAB73077.1	OAB81022.1	ONG49795.1	OOS27579.1	OBX92796.1	OOS08396.1	OOS11662.1																						0.870163	0.893644	0.92983										-
Prot_388	115	Q54873	SP_0314	hyaluronidase	OAB65668.1	AAK99090.1	OBX46747.1	ONG46151.1	OAB73075.1	OAB81020.1		OOS27581.1	OBX92794.1	OOS08398.1	OOS11664.1	1.0401	1.05627	1.0494	0.986365	1.00674	0.988134							1.01383		0.988151										0.896982	0.931487	0.866754	0.935682	0.923862	0.941181				S. intermedius
Prot_865	116	A0A0H2UNC9	SP_0320	oxidoreductase, short chain dehydrogenase/reductase family	OAB65672.1	AAK99094.1	OBX46964.1	ONG46147.1	OAB73071.1	OAB81016.1	ONG49790.1	OOS27585.1	OBX92790.1	OOS10370.1	OOS11668.1										0.919683		0.920704																						S. infantis
Prot_506	117	A0A0H2UND1	SP_0321	PTS system, IIA component	OAB65673.1	AAK99095.1	OBX46965.1	ONG46146.1	OAB73070.1	OAB81015.1	ONG49789.1	OOS27586.1	OBX92789.1	OOS10371.1	OOS11669.1										0.889937		0.864707																0.889434	0.901195	0.891865				S. intermedius
Prot_903	118	A0A0H2UND7	SP_0330	sugar binding transcriptional regulator RegR	OAB65680.1	AAK99102.1	OBX46972.1	ONG46139.1	OAB73063.1	OAB81008.1	ONG49782.1	OOS27593.1	OBX92782.1	OOS10378.1	OOS11676.1																																		S. intermedius
Prot_579	119	P0CB58	SP_0334	yllC protein	OAB65685.1	AAK99106.1	OBX46977.1	ONG46134.1	OAB73058.1	OAB81004.1	ONG49777.1	OOS27597.1	OBX92777.1	OOS10382.1	OOS11682.1										0.913128		0.9408										0.958597	0.940615	0.921461				0.916837	0.924071	0.882442				S. infantis
Prot_764	120	P14677	SP_0336	penicillin-binding protein 2X	OAB65687.1	AAK99108.1	OBX46979.1	ONG46132.1	OAB73056.1	OAB81002.1	ONG49775.1	OOS27599.1	OBX92775.1	OOS10384.1	OOS11684.1																												0.971778	0.986188	0.981079				S. infantis
Prot_395	121	A0A0H2UNL3	SP_0338	putative ATP-dependent Clp protease, ATP-binding subunit	OAB65689.1	AAK99111.1	OBX46982.1	ONG46130.1	OAB73054.1	OAB81000.1	ONG49773.1	OOS27602.1	OBX92773.1	OOS09425.1	OOS09537.1	0.899717	0.937319	0.930528		1.0133	1.0091				0.893695		0.997183	0.93985	0.941068								1.01667	1.02028	1.01271							0.942492	0.925047	0.897948	S. infantis
Prot_289	122	Q97SJ8	SP_0341	hypothetical protein	OAB68887.1	AAK99113.1	OBX39703.1	ONG46128.1	OAB73052.1	OAB80998.1	ONG49771.1	OOS27604.1	OBX92771.1	OOS09423.1	OOS14480.1										0.919666		0.944254	0.903281	0.915367								0.959471	0.956069	0.919368		0.911864	0.927305	0.843073	0.86886	0.910701				S. infantis
Prot_288	123	Q54796	SP_0342	glucan 1,6-alpha-glucosidase	OAB68886.1	AAK99114.1	OBX39702.1	ONG46127.1	OAB73051.1	OAB80997.1	ONG49770.1	OOS27605.1	OBX92770.1	OOS09422.1	OOS14481.1																						0.928388	0.929867	0.984391					0.854376	0.937464				S. infantis
Prot_678	124	A0A0H2U1	SP_0346	capsular polysaccharide biosynthesis protein Cps4A	OAB68882.1		OBX42279.1	ONG46126.1	OAB69401.1	OAB77541.1		OOS28078.1		OOS09421.1	OOS14484.1										0.91955		0.930847										0.911682	0.894986	0.909706				0.912833		0.882174				S. infantis
Prot_310	125	Q97SJ6	SP_0348	capsular polysaccharide biosynthesis protein Cps4C	OAB68880.1		OBX42277.1	ONG46124.1	OAB69403.1	OAB77539.1	ONG48487.1	OOS28080.1	OBX92767.1	OOS09419.1	OOS14486.1										0.987666		1.02431	1.06116	1.02617	0.978024																	0.876514	0.962021	S. infantis
Prot_309	126	Q9AHD2	SP_0349	capsular polysaccharide biosynthesis protein Cps4D	OAB68879.1		OBX42276.1	ONG46123.1	OAB69404.1	OAB77538.1		OOS28081.1		OOS09418.1	OOS14487.1	1.06313	1.05657						0.947334	0.978422	0.917822		0.938429	0.972765	0.967356	0.941048	0.917064	0.985674	0.873642				1.08019	1.06951	1.08005				1.05622	1.05205	1.04886	1.01199	1.01455	0.996737	S. infantis
Prot_821	127	A0A0H2UNI5	SP_0350	capsular polysaccharide biosynthesis protein Cps4E					OAB69405.1																																								Anaerosacchariphilus hominis
Prot_814	128	A0A0H2U8	SP_0358	capsular polysaccharide biosynthesis protein Cps4J					OAB69412.1																			0.931041	0.888784																				-
Prot_823	129	A0A0H2UNG2	SP_0359	capsular polysaccharide biosynthesis protein Cps4K					OAB69414.1																																								-
Prot_810	130	A0A0H2UNJ4	SP_0360	UDP-N-acetylglucosamine 2-epimerase					OAB69415.1																			1.00042	0.966738	0.977067																			-
Prot_192	131	P35592	SP_0366	oligopeptide ABC transporter, oligopeptide-binding protein AliA	OAB68868.1	AAK99131.1	OBX46451.1	ONG46341.1	OAB75108.1	OAB71587.1		OOS28173.1		OOS09405.1	OOS14503.1							0.968238	0.967221	0.959815				1.03604	1.07048	1.01619	0.87753	0.90073					0.911522		0.909779					0.932531	0.956207				S. intermedius
Prot_9	132	Q2MGH6	SP_0368	holo-acyl-carrier protein synthase	OAB68867.1	AAK99132.1	OBX46450.1	ONG46342.1	OAB75109.1	OAB71586.1	ONG48492.1	OOS28174.1	OBX92762.1	OOS09403.1	OOS14504.1	1.14825	1.19311	1.20768	1.07768	1.08946	1.10185	1.20066	1.25187	1.27985	1.09995		1.08396	1.18877	1.22851	1.25442	1.01746	1.0096	1.07361	1.02374	1.0399	1.04889	1.06228	1.0949	1.07062	1.08706	1.11093	1.10538	1.13989	1.10236	1.10989	1.05348	1.0393	1.06428	S. infantis
Prot_380	133	Q04707	SP_0369	penicillin-binding protein 1A	OAB68866.1	AAK99133.1	OBX46449.1	ONG46343.1	OAB75110.1	OAB71585.1	ONG48493.1	OOS28175.1	OBX92761.1	OOS09402.1	OOS14505.1	0.919707	0.938975		0.960127	1.0161	1.00738				0.949283		0.972244	0.938552	0.925005								0.968978	0.958838	0.952081				0.920541	0.941304	0.932323				S. infantis
Prot_473	134	Q97SI9	SP_0372	conserved hypothetical protein	OAB68863.1	AAK99136.1	OBX46446.1	ONG46346.1	OAB75113.1	OAB71582.1	ONG48496.1	OOS28178.1	OBX92758.1	OOS09399.1	OOS14508.1													0.838905	0.951874												0.900144	0.960965		0.936697	0.889884	0.921074	0.937068		S. infantis
Prot_264	135	A0A0H2UNG3	SP_0374	hypothetical protein	OAB68861.1	AAK99138.1	OBX46444.1	ONG46348.1	OAB75115.1	OAB71580.1	ONG48498.1	OOS28180.1	OBX92756.1	OOS09397.1	OOS14510.1							0.909555	0.949244	0.937353	0.980004		0.977929	0.930603	0.892564		0.955051	0.959469	0.97167				1.03709	1.02145	1.01382				1.00377	1.00333	1.00829	0.947775	0.956244	0.994912	-
Prot_57	136	A0A0H2UNG6	SP_0375	6-phosphogluconate dehydrogenase, decarboxylating	OAB68860.1	AAK99139.1	OBX46443.1	ONG46349.1	OAB75116.1	OAB71579.1	ONG48499.1	OOS28181.1	OBX92755.1	OOS09396.1	OOS14511.1	0.965982	1.06033	0.887811				1.0794	0.979268	1.02587	1.05483		1.07151	1.07669	1.09341	1.01589	0.971295	0.962749	0.941545	1.05397	0.916564	0.924786	1.11184	1.08149	1.09923	0.957211	0.915012	1.00616	1.01074	1.03441	1.04963	0.986408	0.9951	1.00474	Streptococcus spp.
Prot_779	137	A0A0H2UNK2	SP_0376	DNA-binding response regulator	OAB68859.1	AAK99140.1	OBX46442.1	ONG46350.1	OAB75117.1	OAB71578.1	ONG48500.1	OOS28182.1	OBX92754.1	OOS09395.1	OOS14512.1																																		S. infantis
Prot_697	138	A0A0H2UNN3	SP_0377	choline binding protein C	OAB68858.1	AAK99141.1		ONG46351.1	OAB75118.1	OAB71577.1	ONG48501.1	OOS28183.1	OBX92753.1	OOS09394.1	OOS14513.1																						0.853263		0.830975										-
Prot_532	139	A0A0H2UNH0	SP_0378	choline binding protein J	OAB68857.1			ONG46352.1	OAB75119.1	OAB71576.1	ONG48502.1		OBX92752.1	OOS09393.1	OOS14514.1										0.906234		0.914057																0.877918	0.913883	0.93197				-
Prot_627	140	A0A0H2UNP0	SP_0382	diphosphomevalonate decarboxylase	OAB68853.1	AAK99143.1	OBX46437.1	ONG46358.1	OAB75121.1	OAB71570.1	ONG48507.1	OOS28185.1	OBX92748.1	OOS09388.1	OOS14519.1																						0.981131		1.00313										S. infantis
Prot_517	141	A0A0H2UNL2	SP_0387	DNA-binding response regulator	OAB68848.1	AAK99148.1	OBX46432.1	ONG46363.1	OAB75126.1	OAB71565.1	ONG48512.1	OOS28190.1	OBX92743.1	OOS09383.1	OOS14524.1										0.868904		0.895561										0.927744		0.887554					0.893841	0.945433				S. infantis
Prot_656	142	A0A0H2UNH9	SP_0391	choline binding protein F	OAB68842.1	AAK99155.1						OOS28196.1	OBX92737.1	OOS09378.1	OOS14530.1																						0.936176	0.889646	0.877393										S. infantis
Prot_73	143	Q97SG9	SP_0400	trigger factor	OAB68834.1	AAK99166.1	OBX46428.1	ONG46289.1	OAB75131.1	OAB71559.1	ONG48518.1	OOS27269.1	OBX90632.1	OOS09356.1	OOS14540.1	1.09076	1.11492	1.0828	0.948766	1.01609	1.00336	1.05926	1.0835	1.07722	1.20357		1.19638	1.10324	1.12061	1.08199	1.11813	1.11349	1.07815	1.14185	1.2118	1.22504	1.1526	1.15835	1.14986	1.13517	1.12317	1.14313	1.20809	1.20741	1.18139	1.12283	1.12232	1.09322	S. infantis
Prot_729	144	A0A0H2UNI4	SP_0404	hypothetical protein	OAB68830.1	AAK99170.1	OBX46424.1	ONG46285.1	OAB75135.1	OAB71555.1	ONG48522.1	OOS27273.1	OBX90628.1	OOS09360.1	OOS14544.1																																		S. infantis
Prot_378	145	Q97SG5	SP_0406	MutS2 family protein	OAB68828.1	AAK99172.1	OBX46422.1	ONG46283.1	OAB75137.1	OAB71553.1	ONG48524.1	OOS27275.1	OBX90626.1	OOS10084.1	OOS14546.1										1.01381		1.04326	0.925731	0.861951		0.922469	0.935833		0.859497	0.96493	1.02264	0.990335	0.988722	0.998946				0.968253	1.0198	0.991265	0.895335	0.892247		S. infantis
Prot_49	146	A0A0H2UNJ6	SP_0409	conserved hypothetical protein	OAB68826.1	AAK99174.1	OBX46420.1	ONG46281.1	OAB75139.1	OAB71542.1	ONG48526.1	OOS27277.1	OBX90624.1	OOS10086.1	OOS14548.1							1.09364	1.13116	1.14256													0.991577	0.981521	0.996182				0.882804	0.919617	0.867585	0.947635	0.96222	0.941419	Streptococcus spp.
Prot_141	147	Q97SG0	SP_0411	seryl-tRNA synthetase	OAB68824.1	AAK99176.1	OBX46418.1	ONG46279.1	OAB75141.1	OAB71540.1	ONG48528.1	OOS27279.1	OBX90622.1	OOS10088.1	OOS14550.1	0.954667	0.879275			0.932596	0.910634	1.00142	0.997231	1.01404	1.05985		1.05139	1.0257	1.00389	1.01439				1.09063	1.08926	1.09539	1.0547	1.04216	1.03395	1.03507	1.0337	1.05354	1.06464	1.08352	1.06635	1.01345	1.03725	1.01072	S. infantis
Prot_187	148	A0A0H2UNM5	SP_0413	aspartate kinase	OAB68822.1	AAK99178.1	OBX46416.1	ONG46277.1	OAB75143.1	OAB71538.1	ONG48530.1	OOS27281.1	OBX90620.1	OOS10090.1	OOS14552.1	0.918752	0.960784	0.93299				0.971514	0.902027	0.922829				0.931288	0.885026		0.937767	0.969875	0.871327				0.979507	0.959677	0.972105	0.826673	0.876137	0.820867	0.973397	0.989106	1.00222	0.94982	0.980933	1.00459	S. infantis
Prot_515	149	A0A0H2UNJ9	SP_0415	enoyl-CoA hydratase/isomerase family protein	OAB68821.1	AAK99179.1	OBX46415.1	ONG46276.1	OAB75144.1	OAB71537.1	ONG48531.1	OOS27282.1	OBX90619.1	OOS10092.1	OOS14553.1										0.908375		0.934775	0.949982	0.91	0.937608					0.961799	0.890708	0.928829	0.911283	0.960826				0.910726	0.881333	0.915344				S. infantis
Prot_104	150	A0A0H2UNJ1	SP_0416	transcriptional regulator, MarR family	OAB68820.1	AAK99180.1	OBX46414.1	ONG46275.1	OAB75145.1	OAB71536.1	ONG48532.1	OOS27283.1	OBX90618.1	OOS10093.1	OOS14554.1							1.03586	1.10266	1.11544	1.0372		1.04294				0.968021	0.931389		0.885946	0.947469	0.963764	0.993791	0.989515	0.976931				0.993625	1.01904	0.983524	0.96669	0.967025	0.920264	S. infantis
Prot_251	151	P0A3C5	SP_0417	3-oxoacyl-(acyl-carrier-protein synthase III	OAB68819.1	AAK99181.1	OBX46413.1	ONG46274.1	OAB75146.1	OAB71535.1	ONG48533.1	OOS27284.1	OBX90617.1	OOS10094.1	OOS14555.1							0.921821	0.935458	0.940283	1.03404		1.03214	0.890829	0.899419	0.835496				0.920116	0.857091	0.900845	0.96806	0.964247					0.967996	0.990322	0.996031		0.919357	0.970816	S. infantis
Prot_97	152	P0A2W0	SP_0418	acyl carrier protein	OAB68818.1	AAK99182.1	OBX46412.1	ONG46273.1	OAB75147.1	OAB71534.1	ONG48534.1	OOS27285.1	OBX90616.1	OOS10095.1	OOS14556.1	0.958996	1	0.913327				1.04084	1.03549	0.971853	1.09542		1.08848	1.09808	1.16815	1.1542	1.14334	1.12915	1.13319	1.12182	1.02812	1.01184	1.11297	1.10048	1.13074	1.06489	1.08483	1.10842	1.09541	1.11729	1.12981	1.14849	1.13256	1.05263	S. infantis
Prot_243	153	A0A0H2UNJ5	SP_0419	enoyl-acyl-carrier-protein reductase	OAB68817.1	AAK99183.1	OBX46411.1	ONG46272.1	OAB75148.1	OAB71533.1	ONG48535.1	OOS27286.1	OBX90615.1	OOS10096.1	OOS14557.1	0.951626	0.930636	0.898074				0.934459	0.953167		1.08162		1.06917	0.987019	1.06891	0.956028	1.04365	1.04208	1.00663	0.943298	1.05278	1.05819	1.0131	1.02587	1.03055	0.957301	0.990426	0.973976	1.03053	0.990584	0.991659	1.05846	1.07843	1.0406	S. infantis
Prot_235	154	A0A0H2UNN0	SP_0420	malonyl CoA-acyl carrier protein transacylase	OAB68816.1	AAK99184.1	OBX46410.1	ONG46271.1	OAB75149.1	OAB71532.1	ONG48536.1	OOS27287.1	OBX90614.1	OOS10097.1	OOS14558.1							0.940531	0.93682	0.947646	1.03117		1.02483	0.93204	0.928063	0.905169	0.949988	0.94111	0.953718	0.929807		0.842373	1.0089	1.02976	1.02998				0.986864	0.996218	1.0194	0.955819	0.93551	0.981979	S. infantis
Prot_143	155	A0A0H2UNR2	SP_0421	3-oxoacyl-[acyl-carrier protein] reductase	OAB68815.1	AAK99185.1	OBX46409.1	ONG46270.1	OAB75150.1	OAB71531.1	ONG48537.1	OOS27288.1	OBX90613.1	OOS10098.1	OOS14559.1							1	1.00989	1.00926	1.03027		1.07661	1.07345	1.06237	0.985145	1.0404	1.02452	0.983977	1.00909	0.971167	0.982635	1.07779	1.09578	1.08028	0.911214	0.961299	0.920531	1.07499	1.06202	1.05316	1.02641	1.03841	1.02029	S. infantis
Prot_88	156	A0A0H2UNK4	SP_0422	3-oxoacyl-acyl-carrier-protein synthase II	OAB68814.1	AAK99186.1	OBX46408.1	ONG46269.1	OAB75151.1	OAB71530.1	ONG48538.1	OOS27289.1	OBX90612.1	OOS10099.1	OOS14560.1	1.01541	0.985041	1.02301	1.01033	1.03874	1.00549	1.04972	1.06701	1.08222	1.13722		1.12267	1.04703	1.14953	1.04612	1.10068	1.09767	1.08469	1.02646	1.09605	1.064	1.05434	1.0235	1.0045	1.10116	1.13452	1.10505	1.10281	1.11505	1.15285	1.12247	1.13723	1.12178	S. infantis
Prot_377	157	A0A0H2UNJ7	SP_0423	acetyl-CoA carboxylase, bitoin carboxyl carrier protein	OAB68813.1	AAK99187.1	OBX46407.1	ONG46268.1	OAB75152.1	OAB71529.1	ONG48539.1	OOS27290.1	OBX90611.1	OOS10100.1	OOS14561.1										1.04696		1.07331	0.917137	0.954475	0.903048	0.981727	0.967072	0.976054	0.981445	0.997918	0.960726	1.00534	1.00311	1.02568	0.957091	0.923277	0.949553	1.03999	1.03654	1.05759	0.995546	1.02238	1.0068	S. infantis
Prot_111	158	A0A0H2UNK1	SP_0425	acetyl-CoA carboxylase, biotin carboxylase	OAB68811.1	AAK99189.1	OBX46405.1	ONG46266.1	OAB75154.1	OAB71527.1	ONG48541.1	OOS27292.1	OBX90609.1	OOS10102.1	OOS14563.1	1.13562	1.16409	1.08018				1.02728	0.986082	1.00264	1.03835		1.07368	1.05151	1.02198	0.927434	1.05352	1.04398	1.01373		0.915018	1.01629	1.05651	1.04023	0.990964		1.43391	1.38314	1.08818	1.04361	1.0672	1.00023	1.01108	0.983629	S. infantis
Prot_469	159	P0CC08	SP_0426	acetyl-CoA carboxylase, carboxyl transferase, beta subunit	OAB68810.1	AAK99190.1	OBX46404.1	ONG46265.1	OAB75155.1	OAB71526.1	ONG48542.1	OOS27293.1	OBX90608.1	OOS10103.1	OOS14564.1	0.956835		0.922109	0.993381	0.986053	1.01295				0.928182		0.944726	1.02161	0.979213		0.92823	0.961923			0.907301	0.878436							0.935371	0.944849	0.928084	0.925079	0.954568		S. infantis
Prot_376	160	Q9FBB7	SP_0427	acetyl-CoA carboxylase, carboxyl transferase, alpha subunit	OAB68809.1	AAK99191.1	OBX46403.1	ONG46264.1	OAB75156.1	OAB71525.1	ONG48543.1	OOS27294.1	OBX90607.1	OOS10104.1	OOS14565.1														1.06495	0.914496					0.910764	0.940225	0.924375	0.846696											S. infantis
Prot_375	161	A0A0H2UNK7	SP_0434	conserved hypothetical protein	OAB68329.1	AAK99195.1	OBX46399.1	ONG46262.1	OAB75160.1	OAB71522.1	ONG48549.1	OOS27298.1	OBX90604.1	OOS10175.1	OOS14569.1										1.07499		1.08269	0.957555	1.04268	0.93973	0.986814	0.993013	0.972122	0.934835	0.997919	1.05436	1.07379	1.08951	1.06888	0.956468	0.983185	0.96473	1.04271	1.11398	1.06982	1.0336	1.007	0.995961	S. infantis
Prot_107	162	P64042	SP_0435	translation elongation factor P	OAB68330.1	AAK99196.1	OBX46398.1	ONG46261.1	OAB75161.1	OAB71521.1	ONG48550.1	OOS27299.1	OBX90603.1	OOS10174.1	OOS14570.1	0.920463	0.941193	0.938071				1.03323	1.01983	1.03897	1.09755		1.09131	1.00025	1.00436	0.845981	1.09773	1.07864	1.05153	1.04885	0.950332	1.10157	1.09979	1.10299	1.09398				1.11692	1.13377	1.12331	1.03239	1.04444	1.03626	S. infantis
Prot_374	163	Q97SE7	SP_0436	glutamyl-tRNA(Gln amidotransferase, B subunit	OAB68331.1	AAK99197.1	OBX46396.1	ONG46260.1	OAB75164.1	OAB71520.1	ONG48551.1	OOS27300.1	OBX90601.1	OOS10171.1	OOS14571.1										1.01103		0.998325	0.922721	0.926079		1.00535	1.00084	0.984081	0.982529	1.02207	1.01835	1.02813	1.0003	1.0216	0.903662	0.910049	0.967111	1.00809	0.977437	1.00922	0.962989	0.96385	0.98046	S. infantis
Prot_201	164	Q97SE6	SP_0437	glutamyl-tRNA(Gln amidotransferase, A subunit	OAB68332.1	AAK99198.1	OBX46395.1	ONG46259.1	OAB75165.1	OAB71519.1	ONG48552.1	OOS27301.1	OBX90600.1	OOS10170.1	OOS14572.1	0.931059	0.919225	0.911968				0.96502	0.921807		1.04143		1.04815	1.02706	1.0942	0.970926	1.01213	1.01697	1.02615	0.995269	1.0163	0.997316	1.03789	1.03253	1.05211	1.01627	1.05455	1.01593	1.02691	1.02894	1.04496	1.01944	1.01762	1.03135	S. infantis
Prot_220	165	Q97SE5	SP_0438	glutamyl-tRNA(Gln amidotransferase, C subunit	OAB68333.1	AAK99199.1	OBX46394.1	ONG46258.1	OAB75166.1	OAB71518.1	ONG48553.1	OOS27302.1	OBX90599.1	OOS10169.1	OOS14573.1							0.94909	0.943946		1.04098		1.02965	0.932001	0.936693	0.967236	0.9709	0.987671	0.962313	0.975707	1.04883	0.998048	0.990158	0.937952	0.921215	0.992664		0.968418	0.96874	1.01493	1.03234	0.948947	0.924283	0.90513	S. infantis
Prot_492	166	Q97SE4	SP_0439	peptide chain release factor 3	OAB68334.1	AAK99200.1	OBX46393.1	ONG46257.1	OAB75167.1	OAB71517.1	ONG48554.1	OOS27303.1	OBX90598.1	OOS10168.1	OOS14574.1										0.899863		0.900482				0.956107	0.936938						0.937978	0.902564										S. infantis
Prot_556	167	A0A0H2UNN8	SP_0442	conserved hypothetical protein	OAB68337.1	AAK99203.1	OBX46390.1	ONG46255.1	OAB75169.1	OAB71514.1	ONG48556.1	OOS27305.1	OBX90596.1	OOS10164.1	OOS14577.1																0.958433	0.927327	0.886147																S. infantis
Prot_138	168	A0A0H2UNS2	SP_0443	conserved hypothetical protein	OAB68338.1	AAK99204.1	OBX46389.1	ONG46254.1	OAB75170.1	OAB71513.1	ONG48557.1	OOS27306.1	OBX90595.1	OOS10163.1	OOS14578.1	0.974372	0.973537	0.963748	0.944512	0.991337	0.99008	1.00243	1.03846	1.0348	1.19808		1.19479	1.12158	1.09405	1.00131	1.06743	1.07932	1.00576	1.05061	1.09006	1.1094	1.17224	1.1723	1.15382	1.02776	1.06083	1.0094	1.15727	1.17998	1.14415	1.1378	1.13503	1.12228	S. infantis
Prot_757	169	A0A0H2UNK5	SP_0445	acetolactate synthase, large subunit, biosynthetic type	OAB68339.1	AAK99205.1	OBX46388.1	ONG46253.1	OAB75171.1	OAB71512.1	ONG48558.1	OOS27307.1	OBX90594.1	OOS10162.1	OOS14579.1																																		S. infantis
Prot_130	170	Q97SD7	SP_0447	ketol-acid reductoisomerase	OAB68341.1	AAK99207.1	OBX46386.1	ONG46251.1	OAB75173.1	OAB71510.1	ONG48560.1	OOS27309.1	OBX90592.1	OOS10160.1	OOS14581.1							1.01301	1.00333	1.00177	0.981084		0.933052	1.01481	1.01546	1.00605	0.977363	0.960988	0.966908				1.00815	0.986437	0.967293				0.98494	0.980289	0.986877	0.91796	0.93261	0.946868	S. infantis
Prot_373	171	A0A0H2UNL9	SP_0450	threonine dehydratase	OAB68343.1	AAK99210.1	OBX46384.1	ONG46249.1	OAB75174.1	OAB71508.1	ONG48562.1	OOS27311.1	OBX90590.1	OOS10158.1	OOS14583.1													0.905541	0.904368																				S. infantis
Prot_372	172	A0A0H2UNL1	SP_0451	hypothetical protein	OAB68344.1	AAK99211.1	OBX46383.1	ONG46248.1	OAB75175.1	OAB71507.1	ONG48563.1	OOS27043.1	OBX90589.1	OOS10156.1	OOS14584.1								0.901202	0.917403							1.02528	0.991302	0.983543				0.925826		0.882586	0.942324	1.03325	1.00454							S. infantis
Prot_124	173	Q97SC7	SP_0458	DNA-damage inducible protein P	OAB67668.1	AAK99218.1	OBX46375.1	ONG46241.1	OAB75183.1	OAB71499.1	ONG48570.1	OOS27464.1	OBX90583.1	OOS10179.1	OOS14591.1							1.01668	0.933772	0.977643																									S. parasanguinis
Prot_228	174	A0A0H2UNL5	SP_0459	formate acetyltransferase	OAB67669.1	AAK99219.1	OBX46374.1	ONG46240.1	OAB75184.1	OAB79252.1	ONG48571.1	OOS27463.1	OBX90582.1	OOS10151.1	OOS14592.1	0.921489	0.907817					0.944051		0.940245	1.14213		1.14041	1.00052	1.01248	1.00349	1.05442	1.06908	1.05939	1.0872	1.04866	1.11152	1.08472	1.0889	1.07024	1.05551	1.07946	1.09969	1.15328	1.11671	1.11957	1.12129	1.11026	1.08115	S. infantis
Prot_574	175	A0A0H2UNT6	SP_0462	cell wall surface anchor family protein	OAB67672.1									OOS10147.1		0.929128	0.974197	0.984316													0.894121	0.892835	0.867784																-
Prot_685	176	A0A0H2UNU1	SP_0473	putative regulator		AAK99224.1	OBX46369.1		OAB71635.1			OOS28338.1		OOS10139.1	OOS14597.1																						0.896797	0.889429	0.904752										-
Prot_371	177	P66717	SP_0493	putative DNA-directed RNA polymerase, delta subunit	OAB66075.1	AAK99241.1	OBX46352.1	ONG46224.1	OAB73594.1	OAB79235.1	ONG48588.1	OOS28354.1	OBX90564.1	OOS10122.1	OOS14614.1																						0.958963	0.965135	0.963794										S. infantis
Prot_129	178	Q97S93	SP_0494	CTP synthase	OAB66074.1	AAK99242.1	OBX46351.1	ONG46223.1	OAB73593.1	OAB79233.1	ONG48589.1	OOS28355.1	OBX90563.1	OOS10121.1	OOS14615.1							1.01395	1.01118	1.01854	1.07204		1.07011	1.02212	1.00345	0.934027	0.998764	1.00796	0.940043	1.02228	1.05717	1.10357	1.10628	1.06667	1.09357	0.867243	0.900706	0.872816	1.04997	1.06665	1.04597		0.995841	1.01295	S. infantis
Prot_1	179	A0A0H2UNT5	SP_0498	putative endo-beta-N-acetylglucosaminidase	OAB66091.1	AAK99244.1	OBX46452.1	ONG46291.1	OAB73675.1	OAB79253.1	ONG48649.1	OOS28362.1	OBX90640.1	OOS10119.1	OOS14625.1	1.44747	1.46597	1.45916	1.33994	1.36138	1.33683	2.36423	1.40996	2.29703	1.25688		1.27353	1.28769	1.27771	1.28096	1.09222	1.0802	1.14747	1.07374	1.02078	1.08616	1.17279	1.21523	1.20777	1.28973	1.33231	1.26677	1.26998	1.2379	1.23791	1.08139	1.07954	1.13789	-
Prot_43	180	Q97S89	SP_0499	phosphoglycerate kinase	OAB66072.1	AAK99245.1	OBX46349.1	ONG46221.1	OAB73591.1	OAB79231.1	ONG48591.1	OOS28357.1	OBX90561.1	OOS10118.1	OOS14617.1	1.12884	1.14055	1.13303	1.10667	1.09852	1.06548	1.10225	1.1091	1.12547	1.11723		1.1214	1.18886	1.19388	1.13685	1.06517	1.06799	1.07342	1.00676	1.03884	1.05147	1.21168	1.20894	1.18654	1.19434	1.1864	1.17347	1.09049	1.09448	1.09514	1.09501	1.0965	1.11899	S. sanguinis
Prot_646	181	A0A0H2UNQ3	SP_0501	transcriptional regulator, MerR family	OAB66070.1	AAK99247.1	OBX46347.1	ONG46219.1	OAB73589.1	OAB79229.1	ONG48593.1	OOS28359.1	OBX90559.1	OOS10116.1	OOS14619.1										0.899524		0.920471							0.835539	0.956726	1.05299	0.949305	0.980058											S. infantis
Prot_215	182	A0A0H2UNQ5	SP_0502	glutamine synthetase, type I	OAB66069.1	AAK99248.1	OBX46346.1	ONG46218.1	OAB73588.1	OAB79228.1	ONG48594.1	OOS28360.1	OBX90558.1	OOS10115.1	OOS14620.1							0.952632	0.93605	0.944145	0.954258		0.987924	0.962165	0.966116	0.911382							0.977125		1.0229				0.979482	1.00656	1.01442	0.921974	0.887124	0.956075	S. infantis
Prot_486	183	A0A0H2UNU2	SP_0509	type I restriction-modification system, M subunit	OAB66982.1	AAK99253.1	OBX40857.1	ONG45095.1		OAB81107.1	ONG48598.1	OOS26889.1		OOS13463.1	OOS12242.1										0.9441		0.965933							0.825813	0.912456	0.887035	0.895752	0.910866	0.942854				0.929824	0.856044	0.888116	0.873649	0.896377	0.838169	S. infantis
Prot_525	184	A0A0H2UNV7	SP_0510	type I restriction-modification system, R subunit	OAB66983.1	AAK99254.1	OBX40856.1	ONG45096.1		OAB81106.1	ONG48599.1	OOS26890.1		OOS13464.1	OOS12243.1					0.953047	0.927996				1.01941		0.98094							0.953935	0.986144	1.01082							1.13528	1.0861	1.08389				S. infantis
Prot_277	185	Q9X4R2	SP_0515	heat-inducible transcription repressor HrcA	OAB66986.1	AAK99257.1	OBX40853.1	ONG47127.1	OAB69329.1	OAB81103.1	ONG48602.1	OOS26893.1	OBX90554.1	OOS13467.1	OOS12246.1							0.892454	0.971896		0.871117		0.831847										0.934604	0.953605	0.940849										S. infantis
Prot_94	186	Q97S73	SP_0516	heat shock protein GrpE	OAB66987.1	AAK99258.1	OBX40852.1	ONG47128.1	OAB69328.1	OAB81102.1	ONG48603.1	OOS26894.1	OBX90553.1	OOS13468.1	OOS12247.1	1.12142	1.12648	1.12495				1.04495	1.01249	1.02604	1.02923		1.02505	0.976934	0.963599	0.999655	0.957407	0.964761	0.979082				0.95961	0.967615	0.977291		0.943741	1.01391	0.994408	1.00075	1.01912	1.03466	1.01171	1.02352	S. infantis
Prot_27	187	P95829	SP_0517	dnaK protein	OAB66988.1	AAK99259.1	OBX40851.1	ONG47129.1	OAB69327.1	OAB81101.1	ONG48604.1	OOS26895.1	OBX90552.1	OOS13469.1	OOS12248.1	1.13883	1.1161	1.08549	1.10544	1.10878	1.09125	1.14291	1.09953	1.08544	1.18797		1.18497	1.15721	1.15436	1.14149	1.09369	1.09088	1.08564	1.14602	1.13294	1.13647	1.1557	1.16955	1.18246	1.11371	1.11965	1.13145	1.18218	1.17774	1.1834	1.10319	1.10907	1.11214	S. infantis
Prot_270	188	P95830	SP_0519	dnaJ protein	OAB66990.1	AAK99260.1	OBX40849.1	ONG47131.1	OAB69325.1	OAB81099.1	ONG48606.1	OOS26897.1	OBX90551.1	OOS13471.1	OOS12250.1							0.905432	0.950197	0.953141	0.964554		0.960491	0.886299	0.896001		0.974953	0.96302	0.961623		0.951206	0.997101	1.02727	1.02143	0.994535				0.975295	0.995488	0.993026	0.972767	0.960925	0.927651	S. infantis
Prot_742	189	A0A0H2UNR9	SP_0520	hypothetical protein	OAB66991.1	AAK99261.1	OBX40951.1	ONG47132.1	OAB69324.1	OAB81098.1	ONG48607.1	OOS26898.1	OBX90550.1	OOS13472.1	OOS12251.1																							0.898174	0.904691										S. infantis
Prot_661	190	A0A0H2UNS0	SP_0521	HIT family protein	OAB66992.1	AAK99262.1	OBX40952.1	ONG47133.1	OAB69323.1	OAB81097.1	ONG48608.1	OOS26899.1	OBX90549.1	OOS13473.1	OOS12252.1																						0.93332	0.940063	0.974882										S. infantis
Prot_554	191	A0A0H2UNW6	SP_0524	BlpT protein, fusion	OAB66995.1	AAK99265.1	OBX43310.1	ONG47136.1	OAB69320.1	OAB81094.1	ONG48611.1	OOS27523.1	OBX90546.1	OOS13476.1	OOS12255.1																0.985172	0.962504																	-
Prot_603	192	A0A0H2UNS4	SP_0526	response regulator BlpR		AAK99267.1	OBX43308.1	ONG47138.1	OAB69318.1	OAB81092.1	ONG48613.1	OOS27525.1	OBX90544.1	OOS13478.1	OOS12257.1																																		-
Prot_323	193	A0A0H2UNX0	SP_0529	BlpC ABC transporter	OAB66999.1	AAK99270.1	OBX43305.1	ONG47141.1	OAB69315.1	OAB81089.1	ONG48616.1	OOS27528.1	OBX90541.1	OOS13481.1																																			-
Prot_322	194	A0A0H2UNY6	SP_0549	conserved hypothetical protein	OAB67450.1	AAK99279.1	OBX43295.1	ONG47154.1	OAB69301.1	OAB81077.1	ONG48625.1	OOS28133.1	OBX90532.1	OOS12225.1	OOS12270.1										0.910791		0.928539										0.968635	0.940646	0.965003					0.87216	0.889085				S. infantis
Prot_778	195	P67506	SP_0550	conserved hypothetical protein	OAB67451.1	AAK99280.1	OBX43294.1	ONG47155.1	OAB69300.1	OAB81076.1	ONG48626.1	OOS28134.1	OBX90531.1	OOS12224.1	OOS12271.1																																		S. infantis
Prot_699	196	Q97S61	SP_0552	SP14.3 protein	OAB67452.1	AAK99281.1	OBX43293.1	ONG47156.1	OAB69299.1	OAB81075.1	ONG48627.1	OOS28135.1	OBX90530.1	OOS12223.1	OOS12272.1																			0.933838	0.952538								0.973584		1.07266				S. infantis
Prot_272	197	A0A0H2UP18	SP_0553	N utilization substance protein A	OAB67453.1	AAK99282.1	OBX43292.1	ONG47157.1	OAB69298.1	OAB81074.1	ONG48628.1	OOS28136.1	OBX90529.1	OOS12222.1	OOS12273.1							0.899847		0.930458	0.993493		1.01339	0.917896	0.991325		1.03057	1.01676	0.961836	1.02981		0.934296	1.0245	1.02273	1.01909	0.979469	0.931907	0.917907	1.0071	0.976091	1.02195	1.00319	0.989621	0.961434	S. infantis
Prot_440	198	A0A0H2UNW2	SP_0554	conserved hypothetical protein	OAB67454.1	AAK99283.1	OBX43291.1	ONG47158.1	OAB69297.1	OAB81073.1	ONG48629.1	OOS28137.1	OBX90528.1	OOS12221.1	OOS12274.1																0.924093	0.922931		0.989359	1.0752	1.06014	0.976245		0.997012				0.964588	0.980856	0.956207	0.974823	0.988883	0.922861	S. infantis
Prot_44	199	Q97S57	SP_0556	translation initiation factor IF-2	OAB67456.1	AAK99285.1	OBX43289.1	ONG47160.1	OAB69295.1	OAB81071.1	ONG48631.1	OOS28139.1	OBX90526.1	OOS12219.1	OOS12276.1	1.03655	1.04887	1.05253	1.02335	1.03455	1.0236	1.09966	1.1023	1.10944	1.15917		1.17211	1.07383	1.0513	0.974374	1.07902	1.0781	1.03094	0.999282	1.01862	1.03876	1.18016	1.1846	1.18526	1.05502	1.04781	1.04863	1.13949	1.15051	1.14909	1.10123	1.10847	1.08203	S. infantis
Prot_705	200	Q97S56	SP_0557	ribosome-binding factor A	OAB67457.1	AAK99286.1	OBX43288.1	ONG47161.1	OAB69294.1	OAB81070.1	ONG48632.1	OOS28140.1	OBX90525.1	OOS12218.1	OOS12277.1										0.92712		0.946402								1.0504	0.98786													S. parasanguinis
Prot_177	201	A0A0H2UNW0	SP_0558	conserved hypothetical protein	OAB67458.1	AAK99287.1	OBX41254.1	ONG47162.1	OAB69293.1	OAB81069.1	ONG48633.1	OOS28141.1	OBX90524.1	OOS12217.1	OOS12278.1							0.976203	1.08896	1.1473																									S. infantis
Prot_800	202	A0A0H2UNW5	SP_0561	conserved domain protein	OAB67461.1	AAK99289.1	OBX41256.1	ONG47164.1	OAB69291.1	OAB81067.1	ONG48635.1	OOS28143.1	OBX90522.1	OOS12215.1	OOS12280.1																																		-
Prot_622	203	A0A0H2UNW4	SP_0563	hypothetical protein	OAB67463.1	AAK99291.1	OBX41258.1	ONG47166.1	OAB69289.1	OAB81065.1	ONG48637.1	OOS28145.1	OBX90520.1	OOS12213.1	OOS12282.1										0.997134		0.98661								0.872565	0.88372	0.984414	0.945869	0.991915										S. sanguinis
Prot_559	204	A0A0H2UNZ4	SP_0564	hypothetical protein	OAB67464.1	AAK99292.1	OBX41259.1	ONG47167.1	OAB69288.1	OAB81064.1	ONG48638.1	OOS28146.1	OBX90519.1	OOS12212.1	OOS12283.1										1.03652		1.01798				0.949665	0.923131	0.92406	1.00845	1.00814	1.02542	0.927847	0.971617	1.04172				0.984266	0.979633	0.994493				S. infantis
Prot_495	205	Q97S45	SP_0568	valyl-tRNA synthetase	OAB67467.1	AAK99296.1	OBX41263.1	ONG47170.1	OAB69284.1	OAB81060.1	ONG48642.1	OOS28149.1	OBX90516.1	OOS12208.1	OOS12287.1	0.961104	0.927174	0.958629							0.918219		0.946156	0.982584	0.878368	0.874094	0.921797	0.962133					0.943517	0.953471		1.0549	1.01743	1.0556	0.941694	0.943891	0.989433		0.882565	0.852111	S. infantis
Prot_905	206	A0A0H2UNZ6	SP_0571	cell filamentation protein Fic-related protein	OAB67470.1	AAK99298.1	OBX41265.1	ONG47173.1	OAB69280.1	OAB81058.1	ONG48644.1		OBX90514.1	OOS12206.1	OOS12289.1																																		S. suis
Prot_673	207	A0A0H2UP35|A0A0H2XDA7	SP_0301		OAB67478.1	AAK99078.1|AAK99310.1	OBX41827.1	ONG47180.1	OAB69275.1	OAB79355.1	ONG47669.1	OOS28154.1	OBX90507.1	OOS09910.1|OOS12203.1	OOS12298.1|OOS09375.1										0.929271		0.952199										0.918564	0.963593	0.995131				0.886634		0.855834				S. suis
Prot_716	208	Q97S36	SP_0579	phenylalanyl-tRNA synthetase, alpha subunit	OAB67528.1	AAK99311.1	OBX41831.1	ONG47231.1	OAB69335.1	OAB79360.1	ONG47714.1	OOS28172.1	OBX90639.1	OOS12237.1	OOS12349.1										0.941042		0.946																0.961443	0.944664	0.941147				S. infantis
Prot_297	209	Q97S34	SP_0581	phenylalanyl-tRNA synthetase, beta subunit	OAB67480.1	AAK99313.1	OBX41829.1	ONG47182.1	OAB69273.1	OAB79353.1	ONG47672.1	OOS28156.1	OBX90505.1	OOS12201.1	OOS12300.1										0.984031		1.01026	0.896841	0.94517	0.898993	0.990846	0.982174	0.825976				0.959588	0.991362	0.985113	0.890991	0.912386	0.884409	0.994169	0.989928	0.995333	1.01728	1.01917	1.02638	S. infantis
Prot_785	210	Q97S31	SP_0585	5-methyltetrahydropteroyltriglutamate-- homocysteine methyltransferase	OAB67485.1	AAK99318.1	OBX39728.1	ONG47187.1	OAB69269.1	OAB79349.1	ONG47677.1	OOS28161.1	OBX92615.1	OOS12197.1	OOS12304.1																			1.0547		1.02306													Granulicatella elegans
Prot_291	211	Q97S28	SP_0588	polyribonucleotide nucleotidyltransferase	OAB67529.1	AAK99320.1	OBX39730.1	ONG47232.1	OAB69334.1	OAB79359.1	ONG47715.1	OOS28164.1	OBX92627.1	OOS12194.1	OOS12350.1										0.96387		0.935868	0.942132	0.932158	0.864549							0.975089	0.964869	0.97676				0.937223	0.948037	0.95317				S. parasanguinis
Prot_688	212	A0A0H2UNX9	SP_0590	acetyltransferase, GNAT family	OAB67488.1	AAK99322.1	OBX39724.1	ONG47190.1	OAB69266.1	OAB79346.1	ONG47680.1	OOS28166.1	OBX92611.1	OOS12192.1	OOS12307.1																						0.892403	0.897699											S. parasanguinis
Prot_290	213	Q97S25	SP_0591	cysteinyl-tRNA synthetase	OAB67489.1	AAK99323.1	OBX39723.1	ONG47191.1	OAB69265.1	OAB79345.1	ONG47681.1	OOS28167.1	OBX92610.1	OOS12236.1	OOS12308.1										0.988015		0.978124	0.912344	1.05253	0.92309					0.947123	0.963385	1.02661	0.936726	0.994597	0.944938	0.931383	0.993576	0.940373	0.935959	0.987725	0.900055	0.931261	0.930401	S. infantis
Prot_637	214	A0A0H2UP11	SP_0593	leucine-rich protein	OAB67491.1	AAK99325.1	OBX39721.1	ONG47193.1	OAB69263.1	OAB79343.1	ONG47683.1	OOS28169.1	OBX92608.1	OOS12190.1	OOS12310.1																						0.958149	0.952733	0.966157										S. infantis
Prot_464	215	A0A0H2UP16	SP_0600	ABC transporter, ATP-binding protein Vexp2	OAB67495.1	AAK99329.1	OBX47042.1	ONG47197.1	OAB69260.1	OAB74952.1	ONG47686.1	OOS27760.1	OBX92604.1	OOS12186.1	OOS12314.1										0.851985		0.870031																			0.93262	0.914742		Streptococcus pasteurianus
Prot_69	216	P0A4S1	SP_0605	fructose-bisphosphate aldolase	OAB67499.1	AAK99334.1	OBX47038.1	ONG47201.1	OAB69256.1	OAB74948.1	ONG47690.1	OOS27764.1	OBX92600.1	OOS12182.1	OOS12318.1	1.05389	1.1113	1.05945	0.989607	1.0462	1.04654	1.06523	1.07814	1.08853	1.13964		1.14305	1.09761	1.10941	1.13558	1.0407	1.01949	1.05093	1.0602	1.01537	1.0496	1.1584	1.14071	1.14279	1.07607	1.07821	1.07027	1.1285	1.13832	1.13033	1.07977	1.07178	1.10214	S. infantis
Prot_165	217	A0A0H2UNZ3	SP_0609	amino acid ABC transporter, amino acid-binding protein	OAB67503.1	AAK99338.1	OBX47047.1	ONG44782.1		OAB74944.1	ONG47694.1	OOS27768.1	OBX92596.1	OOS12178.1	OOS12352.1							0.986277	1.03743	1.00788																									Streptococcus spp.
Prot_399	218	A0A0H2UNZ2	SP_0610	amino acid ABC transporter, ATP-binding protein	OAB67504.1		OBX47034.1	ONG44781.1	OAB69252.1		ONG47695.1	OOS27769.1	OBX92595.1	OOS12177.1	OOS12322.1								0.968191	0.978502																									S. sanguinis
Prot_667	219	A0A0H2UP28	SP_0611	single-stranded-DNA-specific exonuclease RecJ	OAB67530.1	AAK99341.1	OBX47046.1	ONG45320.1	OAB69333.1	OAB74965.1	ONG47716.1	OOS27807.1	OBX92626.1	OOS12176.1	OOS12351.1																						0.923164	0.895159	0.89395										S. infantis
Prot_671	220	A0A0H2UNZ5	SP_0613	metallo-beta-lactamase superfamily protein	OAB67505.1	AAK99342.1	OBX47033.1	ONG45276.1	OAB69251.1	OAB74943.1	ONG47696.1	OOS27770.1	OBX92594.1	OOS12175.1	OOS12323.1																						0.918932	0.901175	0.922573										S. infantis
Prot_398	221	A0A0H2UNZ9	SP_0615	beta-lactam resistance factor	OAB67507.1	AAK99344.1	OBX47031.1	ONG45278.1	OAB69249.1	OAB74941.1	ONG47698.1	OOS27772.1	OBX92592.1	OOS12173.1	OOS12325.1										0.979185		0.993342	0.939082	0.957072								0.956445	0.958417	0.980615				0.876832	0.929476	0.909324				-
Prot_884	222	A0A0H2UP33	SP_0616	beta-lactam resistance factor	OAB67508.1	AAK99345.1	OBX47030.1	ONG45279.1	OAB69248.1	OAB74940.1	ONG47699.1	OOS27773.1	OBX92591.1	OOS12172.1	OOS12326.1																																		S. infantis
Prot_730	223	Q97S07	SP_0618	excinuclease ABC, subunit C	OAB67510.1	AAK99347.1	OBX47028.1	ONG45281.1	OAB69246.1	OAB74938.1	ONG47701.1	OOS27775.1	OBX92589.1	OOS12170.1	OOS12328.1					0.862367	0.915243																												S. infantis
Prot_283	224	A0A0H2UP02	SP_0620	putative amino acid ABC transporter, amino acid-binding protein	OAB67512.1	AAK99349.1	OBX47026.1	ONG45282.1	OAB69244.1	OAB74937.1	ONG47703.1	OOS27777.1	OBX92587.1	OOS12167.1	OOS12330.1							0.871285	0.986587	0.91151																									S. infantis
Prot_239	225	A0A0H2UP38	SP_0622	nitroreductase family protein	OAB67513.1	AAK99350.1	OBX47025.1	ONG45283.1	OAB69243.1	OAB74936.1	ONG47704.1	OOS27778.1	OBX92586.1	OOS12166.1	OOS12331.1							0.937566	0.914043		1.01486		1.04835	0.918288	1.02797	1.00734	1.05991	1.07336	1.01059	1.13548	0.861747	1.10488	1.00812	1.01603	1.02644	1.07092	1.04649	1.07726	1.05434	1.06431	1.04725	1.07828	1.05681	1.01247	S. infantis
Prot_606	226	A0A0H2UP69	SP_0623	dipeptidase	OAB67514.1	AAK99351.1	OBX47024.1	ONG45284.1	OAB69242.1	OAB74964.1	ONG47717.1	OOS27808.1	OBX92585.1	OOS12165.1	OOS12332.1																						1.05555	1.00158	1.04838				0.951714	0.982219	0.964398				S. infantis
Prot_573	227	A0A0H2UP74	SP_0629	conserved hypothetical protein	OAB67522.1	AAK99358.1	OBX40869.1	ONG45291.1	OAB69234.1	OAB74956.1	ONG47711.1	OOS27806.1	OBX92578.1	OOS12158.1	OOS12339.1										0.9924		0.989796				0.895691	0.907007		0.908766	0.899824	0.864715	0.929942		0.90626				0.966801	0.955137	0.966739				S. infantis
Prot_32	228	Q97RZ6	SP_0630	ribosomal protein L11	OAB67523.1	AAK99359.1	OBX47045.1	ONG45292.1	OAB69233.1	OAB74955.1	ONG47712.1	OOS27757.1	OBX92577.1	OOS12156.1	OOS12340.1	1.01321	1.03884	1.03544	1.00207	1.06463	1.04242	1.13093	1.1444	1.12674	1.19024		1.18024	1.09734	1.13668	1.15771	1.08865	1.11038	1.04278	1.15385	1.23395	1.23989	1.14211	1.17051	1.12822	1.13356	1.14492	1.14255	1.18182	1.20229	1.18498	1.15364	1.14635	1.06718	Streptococcus massiliensis
Prot_22	229	P66095	SP_0631	ribosomal protein L1	OAB67524.1	AAK99360.1	OBX47044.1	ONG45293.1	OAB69232.1	OAB74954.1	ONG47713.1	OOS27758.1	OBX92576.1	OOS12155.1	OOS12341.1	1.10643	1.1295	1.08285		1.12527	1.10034	1.1509	1.1475	1.11981	1.22902		1.2505	1.20893	1.2047	1.15486	1.14134	1.15223	1.11204	1.1191	1.19429	1.20725	1.21952	1.24443	1.22973	1.1685	1.11282	1.16347	1.20678	1.23076	1.20686	1.17853	1.16427	1.15295	S. sanguinis
Prot_689	230	A0A0H2UP49	SP_0636	ABC transporter, ATP-binding protein	OAB64672.1|OAB66731.1	AAK99361.1	OBX40595.1	ONG45294.1|ONG45612.1	OAB69228.1	OAB79049.1	ONG47578.1|ONG47897.1	OOS26954.1	OBX92573.1	OOS12154.1	OOS12344.1																						0.88856	0.903214											S. massiliensis
Prot_40	231	A0A0H2UP55	SP_0641	serine protease, subtilase family	OAB65463.1	AAK99365.1	OBX40600.1	ONG45298.1	OAB69225.1	OAB79052.1	ONG47583.1	OOS27462.1	OBX92569.1	OOS12150.1	OOS10040.1				1.00981	1.0184	1.01202	1.10393	1.15527	1.16478	1.00838		1.01014	1.06644	1.04979	1.06556					0.872254	0.878612	0.958306	0.985923	0.998999	0.808849	0.836175		0.930095	0.899541	0.927117				-
Prot_126	232	A0A0H2UP17	SP_1197		OAB65461.1|OAB70125.1	AAK99367.1|AAK99883.1	OBX44040.1	ONG45300.1|ONG45470.1	OAB74314.1	OAB81305.1|OAB79054.1	ONG48110.1|ONG47585.1	OOS27460.1	OBX92564.1|OBX93667.1	OOS08589.1								1.01479	0.970185	0.946857				0.971665	1.00927	1.04995	1.01675	0.992214	0.982065				1.042	1.03486	1.07966							1.02806	0.999129	1.00664	Streptococcus spp.
Prot_10	233	A0A0H2UP19	SP_0648	glycerol kinase	OAB65459.1	AAK99369.1	OBX44042.1	ONG45302.1	OAB73365.1	OAB79056.1	ONG47587.1	OOS27458.1	OBX92562.1	OOS08591.1	OOS13668.1	1.22368	1.24223	1.20801	1.24468	1.24678	1.2261	1.18956	1.24379	1.25903	1.10619		1.10292	1.15569	1.18541	1.21619	1.08389	1.08274	1.15546	1.04587	1.0426	1.01924	1.07467	1.10622	1.08633	1.11731	1.14404	1.11302	1.20446	1.17696	1.18981	1.05023	1.05691	1.11285	S. gordonii
Prot_718	234	P65443	SP_0660	peptide methionine sulfoxide reductase	OAB68000.1	AAK99381.1	OBX44054.1	ONG45314.1	OAB73351.1	OAB79068.1	ONG47599.1	OOS28031.1	OBX92929.1	OOS09540.1	OOS13680.1										0.937287		0.863982																						S. infantis
Prot_428	235	Q9L7Q2	SP_0664	zinc metalloprotease ZmpB								OOS28035.1		OOS09544.1																	0.951884	0.938123	0.959726	0.942374	0.936884	0.948073				1.02969	1.06948	1.0287				1.02495	1.03278	1.09348	-
Prot_862	236	A0A0H2UP31	SP_0667	putative pneumococcal surface protein	OAB68006.1	AAK99387.1		ONG47207.1	OAB73344.1	OAB79126.1	ONG47606.1	OOS28038.1	OBX92935.1	OOS09547.1	OOS13687.1										0.934875		0.955032																						S. infantis
Prot_120	237	A0A0H2UP34	SP_0668	glucokinase	OAB68007.1	AAK99388.1	OBX44061.1	ONG47208.1	OAB73343.1	OAB79075.1	ONG47607.1	OOS28039.1	OBX92936.1	OOS09548.1	OOS13688.1	0.992705	0.989204		0.890175	0.949135	0.952773	1.01857	0.969492	0.994532	0.96468		0.983071	0.975706	0.98096	0.896881	0.923985	0.953285	0.946692	0.89841	0.94616	0.957287	0.949337		0.920739	0.940542	0.985329	0.93736	1.08298	1.07829	1.08944	0.957628	0.958164	0.956167	S. infantis
Prot_682	238	P67049	SP_0669	thymidylate synthase	OAB68008.1	AAK99389.1	OBX44062.1	ONG47209.1	OAB73342.1	OAB79076.1	ONG47608.1	OOS28040.1	OBX92937.1	OOS09549.1	OOS13689.1										0.841462		0.864889										0.90489		0.895962										S. infantis
Prot_33	239	A0A0H2UP36	SP_0670	hypothetical protein	OAB68009.1	AAK99390.1	OBX44063.1	ONG47210.1	OAB73341.1	OAB79077.1	ONG47609.1	OOS28041.1	OBX92938.1	OOS09550.1	OOS13690.1	1.15777	1.13636	1.09998	1.05705	1.06591	1.07137	1.12836	1.11026	1.08244	1.26802		1.26651	1.0871	1.10627	1.04308	1.13674	1.12933		1.21385	1.25558	1.28985	1.18607	1.19438	1.23226	1.09731	1.09813	1.13174	1.25445	1.26237	1.22579	1.16213	1.15823	1.13457	S. infantis
Prot_704	240	A0A0H2UP78	SP_0672	GTP-binding protein HflX	OAB68011.1	AAK99393.1	OBX44065.1	ONG47212.1	OAB73339.1	OAB79079.1	ONG47611.1	OOS28043.1	OBX92940.1	OOS09552.1	OOS13692.1										0.935755		0.967278																						S. infantis
Prot_571	241	A0A0H2UPA3	SP_0673	hypothetical protein	OAB68012.1	AAK99394.1	OBX44066.1	ONG47213.1	OAB73338.1	OAB79080.1	ONG47612.1	OOS28044.1	OBX92941.1	OOS09553.1	OOS13693.1																0.90196	0.954668																	S. infantis
Prot_772	242	Q97RW2	SP_0674	metallo-beta-lactamase superfamily protein	OAB68013.1	AAK99395.1	OBX44067.1	ONG47214.1	OAB73337.1	OAB79081.1	ONG47613.1	OOS28045.1	OBX92942.1	OOS09554.1	OOS13694.1																																		S. infantis
Prot_893	243	A0A0H2UP39	SP_0676	putative transcriptional regulator	OAB68027.1	AAK99397.1	OBX44110.1	ONG47233.1	OAB73367.1	OAB79127.1	ONG47639.1	OOS28075.1	OBX93055.1	OOS09581.1	OOS13764.1																																		S. infantis
Prot_773	244	A0A0H2UP83	SP_0678	conserved hypothetical protein	OAB68016.1	AAK99399.1	OBX44070.1	ONG47217.1	OAB73334.1	OAB79084.1	ONG47616.1	OOS28048.1	OBX92945.1	OOS09556.1	OOS13697.1																																		S. infantis
Prot_72	245	A0A0H2UP44	SP_0681	elongation factor Tu family protein	OAB68018.1	AAK99402.1	OBX44073.1	ONG47220.1	OAB73331.1	OAB79086.1	ONG47619.1	OOS28051.1	OBX92948.1	OOS09559.1	OOS13700.1	0.981261	0.990193	0.99307	0.940187	0.961677	0.913843	1.05929	1.05977	1.06538	1.10588		1.12375	1.04563	1.04091	0.930951	0.98502	0.981876	0.926467	1.02758	1.04616	1.07953	1.10342	1.08649	1.07434	0.965643	1.02001	0.987426	1.0534	1.06154	1.07235	1.02683	1.04524	1.01869	Streptococcus spp.
Prot_333	246	Q97RU8	SP_0688	UDP-N-acetylmuramoylalanine--D-glutamate ligase	OAB68021.1	AAK99407.1	OBX44078.1	ONG47225.1	OAB73326.1	OAB79090.1	ONG47624.1	OOS28055.1	OBX92951.1	OOS09564.1	OOS13724.1	0.933075	0.944814	0.952394	0.874638	0.900729	0.922412		0.95484	0.93929	0.943506		0.948235	0.952835	0.949687	0.94727	0.943694	0.915311					0.971761	0.967476	0.962489		0.920484	0.869362	0.906623	0.935791	0.983008				S. infantis
Prot_721	247	Q97RU7	SP_0690	cell division protein DivIB	OAB68023.1	AAK99409.1	OBX44080.1	ONG47227.1	OAB73324.1	OAB79092.1	ONG47626.1	OOS28057.1	OBX92953.1	OOS09566.1	OOS13726.1										0.877641		0.877913																						-
Prot_238	248	P0CB78	SP_0702	orotate phosphoribosyltransferase PyrE	OAB68025.1	AAK99418.1	OBX44082.1	ONG47229.1	OAB73322.1	OAB79098.1	ONG47628.1	OOS28064.1	OBX92958.1	OOS09568.1	OOS13732.1	0.87977	0.892812					0.938287	0.945147	0.992906				0.888163	0.899511								0.984766	0.955681	0.982641				0.899458	0.866345	0.953162				S. infantis
Prot_225	249	Q97RS9	SP_0713	lysyl-tRNA synthetase	OAB70387.1	AAK99430.1	OBX44092.1	ONG45056.1	OAB73311.1	OAB79107.1	ONG47637.1	OOS28072.1	OBX92967.1	OOS09577.1	OOS13743.1							0.946688	1.00802	0.993841	0.998726		1.00205	0.990924	0.994727		0.964442	0.961897	0.953783	0.857045	0.923775	0.971273	1.05405	1.02943	1.02975	0.855866	0.9231		0.977313	0.993785	1.01905	0.955986	0.953507	0.966089	S. infantis
Prot_417	250	A0A0H2UP66	SP_0715	lactate oxidase	OAB70386.1	AAK99431.1		ONG45055.1	OAB73310.1	OAB79108.1	ONG47638.1	OOS28073.1	OBX92968.1	OOS09578.1	OOS13744.1				1.11453	1.14879	1.14425				1.18209		1.17214	1.14334	1.15396	1.2174	1.06625	1.0562	1.07053	1.06797	1.11579	1.1122	1.12136	1.14431	1.12959	1.03487	1.06188	1.03133				1.09089	1.08185	1.09534	Streptococcus danieliae
Prot_894	251	Q97RS6	SP_0717	hydroxyethylthiazole kinase	OAB70384.1	AAK99433.1_629	OBX44094.1	ONG45053.1	OAB73308.1		ONG48372.1	OOS24487.1	OBX92971.1	OOS08819.1	OOS13746.1																									0.962368	0.879298								L. bambusae
Prot_448	252	A0A0H2UP75	SP_0726	phosphomethylpyrimidine kinase	OAB70376.1	AAK99442.1	OBX44102.1	ONG45045.1	OAB73299.1	OAB79117.1	ONG48381.1	OOS27888.1	OBX92980.1	OOS08829.1	OOS13754.1																															0.964214	0.897556		-
Prot_16	253	Q54970	SP_0730	pyruvate oxidase	OAB70372.1	AAK99446.1	OBX44106.1	ONG45041.1	OAB73295.1	OAB79121.1	ONG48385.1	OOS27884.1	OBX92984.1	OOS08833.1	OOS13758.1	1.2272	1.24909	1.22375	1.17157	1.20602	1.20037	1.17154	1.17628	1.16773	1.15601		1.15537	1.12081	1.137	1.1775	1.16845	1.14919	1.18332	1.13584	1.11825	1.11823	1.15744	1.15042	1.13299	1.1627	1.15146	1.15063	1.24292	1.2073	1.20577	1.14224	1.14179	1.16658	S. infantis
Prot_324	254	A0A0H2UPF1	SP_0736	mannose-6-phosphate isomerase	OAB70367.1	AAK99451.1	OBX43322.1	ONG45035.1	OAB70742.1	OAB79469.1	ONG48389.1	OOS27370.1	OBX92988.1	OOS08837.1	OOS13762.1																						0.904789		0.916008										S. infantis
Prot_429	255	Q97RQ6	SP_0742	conserved hypothetical protein	OAB70362.1	AAK99456.1	OBX43327.1	ONG45031.1	OAB73037.1	OAB79472.1	ONG48395.1	OOS27365.1	OBX92993.1	OOS09644.1	OOS10337.1										0.931496		0.936729	1.03269	1.0299	0.935054	0.974671	0.975196	0.935213				1.01484	0.971798	0.947525		0.899181	1.05114	0.880173	0.987736	0.978204	1.02489	1.03582	0.97314	S. infantis
Prot_91	256	Q97RQ3	SP_0745	uracil phosphoribosyltransferase	OAB70399.1	AAK99459.1	OBX43361.1	ONG45064.1	OAB73042.1	OAB79534.1	ONG48453.1	OOS27373.1	OBX93058.1	OOS09739.1	OOS10362.1		0.966325	0.911025				1.04681	0.990767	0.975909	1.1062		1.07267	1.07912	1.09424	1.09444	1.0755	1.06289	1.0413	1.07397	1.05605	1.08908	1.07838	1.07744	1.0819	1.05896	0.99047	1.02408	1.00029	1.07429	1.03274	1.03133	1.01389	1.01454	S. infantis
Prot_269	257	P63787	SP_0746	ATP-dependent Clp protease, proteolytic subunit	OAB70359.1	AAK99460.1	OBX43330.1	ONG45028.1	OAB73040.1	OAB79475.1	ONG48398.1	OOS27362.1	OBX92996.1	OOS09647.1	OOS10340.1	0.947994	0.95251	0.938498		1.01273	1.00404	0.906512		0.943085	0.951908		0.961155	1.08082	1.05585	0.983857							0.921606	0.994351	0.93407	0.938205	0.961057	0.934034	0.912594	0.992852	0.912246				Streptococcus spp.
Prot_21	258	A0A0H2UPD6	SP_0749	branched-chain amino acid ABC transporter, amino acid-binding protein	OAB70357.1	AAK99463.1	OBX43332.1	ONG45026.1		OAB79477.1	ONG48400.1	OOS27360.1	OBX92998.1	OOS09649.1	OOS10342.1	0.994844	1.00309	0.981349				1.15384	1.23211	1.21919	0.99446		0.965714				0.928995		0.935761	0.882033	0.904503	0.955459	1.02364	1.03108	1.01376	1.00579	1.02132	0.982988	1.15352	1.1527	1.12888	0.918017	0.916047	0.960668	S. infantis
Prot_653	259	A0A0H2UP95	SP_0753	branched-chain amino acid ABC transporter, ATP-binding protein	OAB70353.1	AAK99467.1	OBX43336.1	ONG45022.1	OAB71235.1	OAB79482.1	ONG48404.1	OOS26318.1	OBX93002.1	OOS09653.1	OOS10346.1																						0.939882	0.91816											S. infantis
Prot_325	260	A0A0H2UPE2	SP_0754	putative acetoin utilization protein AcuB	OAB70352.1	AAK99468.1	OBX43337.1	ONG45021.1	OAB71234.1	OAB79483.1	ONG48405.1	OOS26317.1	OBX93003.1	OOS09654.1	OOS10347.1										0.926085		0.948158	0.79131	0.996854		1.05227	1.06151	1.00694				0.943968	0.997116	0.955711	0.962784	0.937044	0.969181	0.963478	0.962375	0.983627	1.03897	1.03115	0.984805	S. infantis
Prot_227	261	Q2MGI2	SP_0755	peptide chain release factor 2, programmed frameshift	OAB70398.1	AAK99469.1	OBX43362.1	ONG45020.1	OAB71240.1	OAB79535.1	ONG48454.1	OOS26322.1	OBX93059.1	OOS09741.1	OOS10363.1							0.945285	0.934259	0.967805							0.988574	0.97275					0.999363	0.97368	0.992394					0.882945	0.945258	0.967681	0.938025	0.925285	Streptococcus spp.
Prot_326	262	A0A0H2UPG6	SP_0756	cell division ABC transporter, ATP-binding protein FtsE	OAB70351.1	AAK99470.1	OBX43338.1	ONG45019.1	OAB71233.1	OAB79484.1	ONG48406.1	OOS26316.1	OBX93004.1	OOS09655.1	OOS10348.1	0.925607	0.898488	0.903114	0.981086	0.957414	0.969085		0.924255	0.929834	0.887766		0.846744	0.967881	0.922594						0.879891	0.890814													S. infantis
Prot_677	263	A0A0H2UP94	SP_0757	cell division ABC transporter, permease protein FtsX	OAB70350.1	AAK99471.1	OBX43339.1	ONG45018.1	OAB71232.1	OAB79485.1	ONG48407.1	OOS26315.1	OBX93005.1	OOS09656.1	OOS10349.1										0.8686		0.915706										0.912888	0.919755	0.920079				1.02449	1.03709	1.02899				S. infantis
Prot_240	264	P35595	SP_0758	PTS system, IIABC components	OAB70397.1	AAK99472.1	OBX43363.1	ONG44741.1	OAB70606.1	OAB79536.1	ONG48455.1	OOS24414.1	OBX93060.1	OOS09657.1	OOS10364.1							0.937073	0.932773	0.935252	0.958052		0.974037	0.839638	0.980452					0.816102	0.860563	0.887329								0.892202	0.929482				G. elegans
Prot_327	265	A0A0H2UPA0	SP_0760	hypothetical protein	OAB70349.1	AAK99473.1	OBX43340.1	ONG44740.1	OAB70557.1	OAB79486.1	ONG48408.1	OOS24413.1	OBX93006.1	OOS09658.1	OOS10350.1																																		G. elegans
Prot_614	266	A0A0H2UPE7	SP_0761	ATP-dependent RNA helicase, DEAD/DEAH box family	OAB70348.1	AAK99474.1	OBX43341.1	ONG44739.1	OAB70558.1	OAB79487.1	ONG48409.1	OOS27358.1	OBX93007.1	OOS09659.1	OOS10352.1										0.923446		0.888038										1.00457	0.973883	0.956857					0.882669	0.943564				S. infantis
Prot_203	267	Q97RN9	SP_0762	S-adenosylmethionine synthetase	OAB70347.1	AAK99475.1	OBX43342.1	ONG44738.1	OAB70559.1	OAB79488.1	ONG48410.1	OOS27357.1	OBX93008.1	OOS09660.1	OOS10353.1							0.96229	0.966607	0.988317	1.04803		1.06149				0.977607	0.996968	0.954546		0.999271	0.985804	1.12342	1.10336	1.08363				0.999358	0.992259	1.01622	0.981624	0.946667	0.969001	S. infantis
Prot_146	268	Q9X9S0	SP_0764	dihydroorotate dehydrogenase A	OAB70346.1	AAK99476.1	OBX43343.1	ONG44737.1	OAB70560.1	OAB79489.1	ONG48411.1	OOS27356.1	OBX93009.1	OOS09662.1	OOS10354.1	0.88364	0.897032					0.997899	0.930285	0.946459	0.985055		0.971236										0.984583	0.967116	1.02005				0.934914	0.936397	0.982438	0.925352	0.956108	0.981554	S. infantis
Prot_96	269	P0A4J6	SP_0766	superoxide dismutase, manganese-dependent	OAB70344.1	AAK99478.1	OBX43345.1	ONG44735.1	OAB70562.1	OAB79491.1	ONG48413.1	OOS27354.1	OBX93011.1	OOS09664.1	OOS10356.1					0.953916	0.948446	1.0415	0.981773	0.986876	0.988572		0.986377				0.934944	0.916839	0.978733	0.949687	0.830391	0.847136	1.01165	1.01406	1.05203				0.998166	0.990899	1.01131	0.892271	0.928902	1.03541	S. infantis
Prot_479	270	A0A0H2UPA1	SP_0767	conserved hypothetical protein	OAB70343.1	AAK99479.1	OBX43346.1	ONG44734.1	OAB70563.1	OAB79492.1	ONG48414.1	OOS27353.1	OBX93012.1	OOS09665.1	OOS10357.1										0.950719		0.912437				0.923642	0.900157	0.886151	0.773144	0.820206	0.816474	0.878653	0.893691	0.89847				0.858127	0.818402		0.89845	0.915748	0.921382	S. infantis
Prot_758	271	A0A0H2UPF2	SP_0770	ABC transporter, ATP-binding protein	OAB70340.1	AAK99482.1	OBX43349.1	ONG44731.1	OAB70566.1	OAB79495.1	ONG48417.1	OOS27350.1	OBX93015.1	OOS09668.1	OOS10360.1																																		S. infantis
Prot_328	272	A0A0H2UPH6	SP_0771	peptidyl-prolyl cis-trans isomerase, cyclophilin-type	OAB70339.1	AAK99483.1	OBX43350.1	ONG44730.1	OAB70567.1	OAB79497.1	ONG48418.1	OOS27349.1	OBX93016.1	OOS09669.1	OOS12440.1										1.00057		0.98753	0.911926	0.980766	0.879267	0.989873	0.972358	0.961971				1.01926	1.01626	1		0.890086	0.921265	0.917804	1	0.992129	0.91925		0.959587	S. infantis
Prot_457	273	P66444	SP_0775	ribosomal protein S16	OAB70335.1	AAK99486.1	OBX43353.1	ONG44727.1	OAB70570.1	OAB79500.1	ONG48421.1	OOS27346.1	OBX93018.1	OOS09673.1	OOS12443.1	1.11505	1.01626	1.00981	1.04646	1.03934	1.08018				0.973232		0.994201	0.995821	0.987145	1.00035	1.05226	1.0496	0.988759	1.02099		1.16498	0.971132	0.96412	0.904317	0.990763	1.09492	0.997566	1.06984	1.09518	1.06854	0.944091	0.949757	0.924182	Streptococcus spp.
Prot_703	274	A0A0H2UPG3	SP_0784	glutathione reductase	OAB70325.1	AAK99496.1	OBX41214.1	ONG46013.1	OAB70580.1	OAB79513.1	ONG48430.1	OOS27337.1	OBX93028.1	OOS09681.1	OOS12452.1				0.917858		0.898684							0.938035	0.974891	0.898616					0.933279	0.948405				0.961683	0.955845	0.926304							S. infantis
Prot_190	275	A0A0H2UPI5	SP_0785	conserved hypothetical protein	OAB70324.1	AAK99497.1	OBX41215.1	ONG46014.1	OAB70581.1	OAB79514.1	ONG48431.1	OOS27336.1	OBX93029.1	OOS09682.1	OOS12453.1	0.966182	0.978775	0.974222	0.932367	0.941894	0.979753	0.969668	1.04298	1.01519	1.04567		1.03723	1.14157	1.09876	1.03097	0.971654	0.942701	0.938533				1.09489	1.11046	1.06607	0.856303	0.896002	0.87005	1.03604	1.0432	1.02275	0.949612	0.935751	0.985665	S. infantis
Prot_710	276	A0A0H2UPB8	SP_0786	ABC transporter, ATP-binding protein	OAB70323.1	AAK99498.1	OBX41216.1	ONG46015.1	OAB70582.1	OAB79515.1	ONG48432.1	OOS27335.1	OBX93030.1	OOS09683.1	OOS12454.1													0.94326	0.862461	0.837507													0.89324	0.888647	0.864276				S. infantis
Prot_680	277	A0A0H2UPB4	SP_0787	conserved hypothetical protein	OAB70322.1	AAK99499.1	OBX41217.1	ONG46016.1	OAB70583.1	OAB79516.1	ONG48433.1	OOS27334.1	OBX93031.1	OOS09684.1	OOS12455.1																						0.910921	0.890726											S. infantis
Prot_174	278	P67580	SP_0788	methionyl-tRNA synthetase	OAB70321.1	AAK99500.1	OBX41218.1	ONG46017.1	OAB70584.1	OAB79517.1	ONG48434.1	OOS27333.1	OBX93032.1	OOS09685.1	OOS12456.1	0.909316	0.896169	0.903977				0.977921	0.907902		1.00323		0.999256				1.03472	1.03453	1.02077	0.953864	0.991413	1.00661	1.04531	1.04828	1.08504	0.98182	1.01093	0.981741	1.02088	1.01446	1	0.979376	0.968982	1.00162	S. infantis
Prot_99	279	A0A0H2UPC7	SP_0797	aminopeptidase N	OAB70312.1	AAK99510.1	OBX41226.1	ONG46027.1	OAB70594.1	OAB79528.1	ONG48443.1	OOS27324.1	OBX93041.1	OOS09694.1	OOS12467.1	0.923124	0.932241					1.0403	0.958398	0.949297	1.07305		1.07151				0.998168	0.975024	1.00899	1.05073	0.952245	0.964606	0.993791	1.01562	1.05071	0.951804	0.991379	0.967852	1.04285	1.02328	1.06258	0.8725	0.91591	1.01965	S. infantis
Prot_292	280	A0A0H2UPD0	SP_0801	conserved hypothetical protein	OAB70308.1	AAK99514.1	OBX41230.1	ONG46031.1	OAB70598.1	OAB79532.1	ONG48447.1	OOS27320.1	OBX93045.1	OOS09698.1	OOS12471.1																																		S. infantis
Prot_420	281	A0A0H2UPI0	SP_0802	DNA polymerase III, epsilon subunit/ATP-dependent helicase DinG	OAB70306.1	AAK99515.1	OBX41231.1	ONG46032.1	OAB70600.1	OAB75404.1	ONG48448.1	OOS27318.1	OBX93046.1	OOS09699.1	OOS12473.1																															1.06687	1.09311	0.964491	-
Prot_707	282	A0A0H2UPD2	SP_0804	putative 4-methyl-5(b-hydroxyethyl-thiazole monophosphate biosynthesis protein	OAB70304.1	AAK99517.1	OBX41233.1	ONG46034.1	OAB70602.1	OAB75402.1	ONG48450.1	OOS27316.1	OBX93048.1	OOS09701.1	OOS12475.1																																		S. infantis
Prot_258	283	P0A4L9	SP_0806	DNA gyrase subunit B	OAB70303.1	AAK99519.1	OBX41234.1	ONG46035.1	OAB70603.1	OAB75401.1	ONG48451.1	OOS27315.1	OBX93049.1	OOS09703.1	OOS12476.1							0.911143		0.882211	0.983838		0.980436	0.955066	0.954377					0.865884	1.0266	1.02352	0.994111	0.986756	0.994302				0.93862	0.981886	0.984824	0.955537	0.957498	0.949189	S. infantis
Prot_487	284	Q97RK0	SP_0807	putative septation ring formation regulator EzrA	OAB70302.1	AAK99520.1	OBX41235.1	ONG46036.1	OAB70604.1	OAB75400.1	ONG48452.1	OOS27314.1	OBX93050.1	OOS09704.1	OOS12477.1										0.973688		0.998078	0.98568	0.903077								0.998161	0.998297	0.988754				0.899282		0.927701	0.872302	0.881966	0.955964	S. infantis
Prot_154	285	A0A0H2UPD4	SP_0816	hypothetical protein	OAB70300.1	AAK99524.1	OBX43771.1	ONG45826.1	OAB70737.1	OAB75107.1	ONG47443.1	OOS23276.1	OBX93052.1	OOS09708.1								0.994217	0.998889	1.00897	1.04884		1.05047				1.054	1.00236	0.94026	0.988016	1.06093	1.0665	1.05033	1.0567	1.00015	0.944572	0.978142	0.958586	1.04983	1.05139	1.0251				S. infantis
Prot_551	286	A0A0H2UPE0	SP_0817	MutT/nudix family protein	OAB70299.1	AAK99525.1	OBX43770.1	ONG45825.1	OAB70738.1	OAB75106.1	ONG47442.1	OOS23277.1	OBX93053.1	OOS09709.1																	0.999059	0.963546	0.99359																S. infantis
Prot_234	287	P35594	SP_0820	ATP-dependent Clp protease, ATP-binding subunit ClpE	OAB70296.1	AAK99529.1	OBX45383.1	ONG45236.1	OAB74035.1	OAB79261.1	ONG48976.1	OOS27743.1	OBX92734.1	OOS09712.1	OOS14216.1	0.980198	0.97871	0.981176		1.00912	1.02654	0.940624	0.972602	0.940872	1.05044		1.08607	1.01116	0.998933	0.86517	1.05005	1.03039	0.981425	1.04853	1.07483	1.07347	1.05886	1.06168	1.06402	0.985425	0.967774	0.979354	1.01878	1.03202	1.05349	1.03249	1.03443	0.997046	S. infantis
Prot_236	288	A0A0H2UPE1	SP_0822	conserved hypothetical protein	OAB70295.1	AAK99530.1	OBX45384.1	ONG45235.1	OAB74034.1	OAB79262.1	ONG48975.1	OOS27744.1	OBX92733.1	OOS09713.1	OOS14217.1							0.9402	0.899214		0.980938		1.004	0.893317	0.906867		1.0015	0.999061					1.05218	1.04496	1.05075				0.96131	0.990737	0.976349	0.933502		0.947336	S. infantis
Prot_698	289	A0A0H2UPE4	SP_0824	amino acid ABC transporter, ATP-binding protein	OAB70293.1	AAK99532.1	OBX45386.1	ONG45233.1	OAB74032.1	OAB79264.1	ONG48973.1	OOS27746.1	OBX92732.1	OOS09715.1	OOS14219.1										0.914499		0.9372	0.988244	0.975826					1.01492	0.998431	1.02414							0.881339		0.884207				S. infantis
Prot_353	290	Q97RI7	SP_0828	ribose 5-phosphate isomerase	OAB70290.1	AAK99535.1	OBX45389.1	ONG45230.1	OAB74029.1	OAB79268.1	ONG48970.1	OOS27749.1	OBX92729.1	OOS09718.1	OOS14222.1								0.90325	0.925817	0.984336		0.98116	0.980862	0.965627		0.928669	0.920927	0.903556	0.910065	0.972724	0.962849	1.02229	1.0072	1.00403	0.893353	0.911429	0.889418	1.00911	0.984874	0.957389	0.963998	0.954914	0.954093	S. infantis
Prot_256	291	Q97RI6	SP_0829	phosphopentomutase	OAB70289.1	AAK99536.1	OBX45390.1	ONG45229.1	OAB74028.1	OAB79269.1	ONG48969.1	OOS27750.1	OBX92728.1	OOS09719.1	OOS14223.1							0.913468	0.924666		0.934126		0.925202							0.875541	0.88504	0.926838	0.964766	0.947223	0.958938	0.835725	0.870841								S. infantis
Prot_354	292	A0A0H2UPL9	SP_0835	purine nucleoside phosphorylase, family 1	OAB70283.1	AAK99542.1	OBX45395.1	ONG45225.1	OAB74022.1	OAB79274.1	ONG48963.1	OOS27756.1	OBX92722.1	OOS09726.1	OOS14229.1	0.927842	0.947631																																S. gordonii
Prot_60	293	Q97RH7	SP_0838	ribosomal protein S20	OAB70281.1	AAK99544.1	OBX45397.1	ONG45223.1	OAB74020.1	OAB79276.1	ONG48961.1	OOS24909.1	OBX92720.1	OOS09728.1	OOS14231.1	1.15468	1.1717	1.15678	0.892897	0.889943	0.894124	1.07621	1.11573	1.10961	1.16772		1.14973	1.13947	1.15161	1.06917	0.992207	1.03604	1.05434	1.08769	1.10071	1.15793	1.16583	1.17483	1.13735	1.12527	1.13052	1.1376	1.14229	1.15959	1.09052	1.13425	1.09175	1.01036	S. sanguinis
Prot_355	294	A0A0H2UPM4	SP_0842	pyrimidine-nucleoside phosphorylase	OAB70278.1	AAK99548.1	OBX45401.1	ONG45220.1	OAB74016.1	OAB79279.1	ONG48957.1	OOS24906.1	OBX92716.1	OOS09731.1	OOS14235.1										0.912249		0.952822										0.917844		0.860344										S. infantis
Prot_356	295	Q97RH2	SP_0843	deoxyribose-phosphate aldolase	OAB70277.1	AAK99549.1	OBX45402.1	ONG45219.1	OAB74015.1	OAB79280.1	ONG48956.1	OOS24905.1	OBX92715.1	OOS09732.1	OOS14236.1										0.934245		0.921911	0.902438	0.880424								0.985178	0.966783	0.957592				0.96508	0.954219	0.964891				L. bambusae
Prot_46	296	A0A0H2UPF3	SP_0845	lipoprotein	OAB70275.1	AAK99551.1	OBX45404.1	ONG45217.1	OAB74013.1	OAB79282.1	ONG48954.1	OOS24903.1	OBX92713.1	OOS09734.1	OOS14238.1	1.02768	1.01619	1.01205	1.13897	1.1454	1.13513	1.09884	1.13369	1.1248	1.09103		1.09318	1.06717	1.03394	0.965818	1.02874	1.03644	0.995878	0.943278	0.991126	1	1.14439	1.13733	1.13088	0.962834	0.9736	0.910596	1.05801	1.10571	1.11194	1.03899	1.01795	1.0301	S. infantis
Prot_253	297	A0A0H2UPF8	SP_0846	sugar ABC transporter, ATP-binding protein	OAB70274.1	AAK99552.1	OBX45405.1	ONG45216.1	OAB74012.1	OAB79283.1	ONG48953.1	OOS24902.1	OBX92712.1	OOS09735.1	OOS14239.1							0.915275	0.924081		0.963901		0.962317	0.92704	0.926822								0.981293	0.894046	0.86972				0.86531	0.926148	0.932407				S. infantis
Prot_349	298	Q59961	SP_0852	topoisomerase IV, subunit B	OAB70267.1	AAK99560.1	OBX45331.1	ONG47027.1	OAB74006.1	OAB79289.1	ONG49575.1	OOS27152.1	OBX92706.1	OOS10213.1	OOS14248.1										1.01143		1.03938							0.951992		0.91477	0.947392	0.933027	0.911601				0.936041	0.917803	0.980939	0.883219	0.907918	0.896032	Streptococcus spp.
Prot_719	299	P72525	SP_0855	topoisomerase IV, subunit A	OAB70265.1	AAK99561.1	OBX45329.1	ONG47028.1	OAB74004.1	OAB79291.1	ONG49576.1	OOS27150.1	OBX92705.1	OOS10246.1	OOS14249.1					0.897751	0.89551				0.908044		0.895135																						S. infantis
Prot_348	300	A0A0H2UPG4	SP_0856	branched-chain amino acid aminotransferase	OAB70264.1	AAK99562.1	OBX45328.1	ONG47029.1	OAB74003.1	OAB79292.1	ONG49577.1	OOS27149.1	OBX92704.1	OOS10214.1	OOS14250.1																																		S. infantis
Prot_347	301	A0A0H2UPL7	SP_0858	putative membrane protein	OAB70262.1	AAK99564.1	OBX45326.1	ONG47031.1	OAB74001.1	OAB79294.1	ONG49579.1	OOS27147.1	OBX92702.1	OOS10216.1	OOS14252.1																						0.958198	0.926696	0.930751				0.854692		0.882328				S. infantis
Prot_219	302	P65678	SP_2060		OAB70260.1	AAK99566.1	OBX45324.1|OBX42912.1	ONG47033.1	OAB72610.1|OAB73999.1	OAB75648.1|OAB79296.1	ONG49581.1	OOS27145.1|OOS28405.1	OBX92700.1	OOS10218.1|OOS09286.1	OOS14254.1							0.950292	1.0224	0.981011													1.02039	1.00914	1.03575	0.897327	0.946858	0.881506	1.00303	1.00319	1.01372				S. infantis
Prot_906	303	P65678	SP_2060		OAB70260.1	AAK99566.1	OBX45324.1|OBX42912.1	ONG47033.1	OAB72610.1|OAB73999.1	OAB75648.1|OAB79296.1	ONG49581.1	OOS27145.1|OOS28405.1	OBX92700.1	OOS10218.1|OOS09286.1	OOS14254.1				0.951404	0.951816	0.942475																												S. infantis
Prot_279	304	A0A0H2UPG2	SP_0861	hypothetical protein	OAB70259.1	AAK99567.1	OBX45323.1	ONG47034.1	OAB73998.1	OAB79297.1	ONG49582.1	OOS27144.1	OBX92699.1	OOS10219.1	OOS14255.1							0.891417		0.897272	1.00333		0.949131	0.981725	0.967955		0.993019	0.986349	0.983571	0.957411	1.02657	0.999277	1.10571	1.08739	1.08789		0.953828	0.979502	1.00927	1.03082	0.977747	1.00991	0.993257	0.99922	S. infantis
Prot_41	305	A0A0H2UPG5	SP_0862	ribosomal protein S1	OAB70258.1	AAK99568.1	OBX45322.1	ONG47035.1	OAB73997.1	OAB79298.1	ONG49583.1	OOS27143.1	OBX92698.1	OOS10220.1	OOS14256.1	1.08843	1.11334	1.1002	1.03949	1.07184	1.08791	1.10258	1.16635	1.17429	1.22129		1.21659	1.13778	1.16617	1.0419	1.15039	1.15687	1.13433	1.06363	1.0976	1.11254	1.22291	1.2068	1.18393	1.10911	1.10778	1.09438	1.21223	1.2444	1.23106	1.13218	1.13079	1.12716	S. infantis
Prot_635	306	A0A0H2UPM2	SP_0865	DNA polymerase III, gamma and tau subunits	OAB64799.1	AAK99573.1	OBX45320.1	ONG44965.1	OAB75268.1	OAB75500.1	ONG49588.1	OOS28522.1	OBX92696.1	OOS10222.1	OOS12947.1										0.956094		0.99999										0.961487	0.970306	0.952854				0.876486	0.90458	0.910375				S. infantis
Prot_262	307	A0A0H2UPG7	SP_0867	ABC transporter, ATP-binding protein	OAB64797.1	AAK99575.1	OBX45318.1	ONG44967.1	OAB75270.1	OAB75498.1	ONG49590.1	OOS28520.1	OBX92694.1	OOS10224.1	OOS12949.1	0.946361	0.935946	0.983277	0.923134	0.946613	0.942527	0.910436	0.987747	0.994417	1.0391		1.0475	1.08709	1.1315	1.09896	0.994845	0.99511	0.99673	1.0501	1.08486	1.08839	1.02768	1.01636	0.983164	1.03453	1.08233	1.08082	1.06578	1.013	1.03748	1.05982	1.07734	1.00302	S. infantis
Prot_180	308	A0A0H2UPH0	SP_0868	conserved hypothetical protein	OAB64796.1	AAK99576.1	OBX45317.1	ONG44968.1	OAB75271.1	OAB75497.1	ONG49591.1	OOS28519.1	OBX92693.1	OOS10225.1	OOS12950.1	0.977856	0.966417	0.955319	0.95694	0.9731	0.976953	0.974952		1.00937	1.03251		1.01951	1.08019	1.04298	0.988197	0.916507	0.91984	0.926765	1.03129	1.03492	1.02732	1.00739	0.981087	1.01401	0.9082	0.987521	0.921109	0.948389	0.976393	0.96742	0.947934	0.937446	0.923007	S. infantis
Prot_715	309	A0A0H2UPN1	SP_0870	NifU family protein	OAB64794.1	AAK99578.1	OBX45315.1	ONG44970.1	OAB75273.1	OAB75495.1	ONG49593.1	OOS28517.1	OBX92691.1	OOS10227.1	OOS12952.1										0.947592		0.930934																						S. infantis
Prot_147	310	A0A0H2UPP2	SP_0871	conserved hypothetical protein	OAB64793.1	AAK99579.1	OBX45314.1	ONG44971.1	OAB75274.1	OAB75494.1	ONG49594.1	OOS28516.1	OBX92690.1	OOS10228.1	OOS12953.1				0.917199	0.916394	0.919772	0.997205	1.01818	1.02484	0.98778		1.02086	1.04268	1.00709	1.01419	1.02763	1.03227	1.00407	1.09157	1.1289	1.11695	1.0577	1.00962	1.00576	1.03201	1.01333	0.961439	1.00233	1.02636	1.03515	1.02604	1.05386	1.04594	S. infantis
Prot_346	311	A0A0H2UPH1	SP_0872	D-alanyl-D-alanine carboxypeptidase	OAB64792.1	AAK99580.1	OBX45313.1	ONG44972.1	OAB75275.1	OAB75493.1	ONG49595.1	OOS28515.1	OBX92689.1	OOS10229.1	OOS12954.1	0.991709	0.966486	1.00017	0.95681	0.936853					0.977827		0.974258	0.927447	0.895569	0.890827							0.948452	0.961155	0.915592	0.821956	0.899456	0.829019	0.949104	0.975544	0.957856				S. infantis
Prot_345	312	A0A0H2UPN6	SP_0875	lactose phosphotransferase system repressor	OAB64790.1	AAK99582.1	OBX45311.1	ONG44974.1	OAB75280.1	OAB75491.1	ONG49597.1	OOS28513.1	OBX93347.1	OOS10231.1	OOS12956.1										0.876588		0.894848				0.89901	0.940083		0.980382	1.00652	0.950476				0.919652	0.904339	0.954258	0.938621	0.940539	0.947483	0.934821	0.931518	0.898217	S. infantis
Prot_528	313	A0A0H2UPP9	SP_0876	putative 1-phosphofructokinase	OAB64789.1	AAK99583.1		ONG44975.1	OAB75281.1	OAB75490.1	ONG49598.1	OOS28512.1	OBX93348.1	OOS10232.1	OOS12957.1										0.850811		0.879916	0.886216	0.926225											0.831051	0.951037	1.00091							S. infantis
Prot_71	314	A0A0H2UPH7	SP_0877	PTS system, fructose specific IIABC components	OAB64788.1	AAK99584.1	OBX45310.1	ONG44976.1	OAB75282.1	OAB75489.1	ONG49599.1	OOS28511.1	OBX93349.1	OOS10233.1	OOS12958.1	1.03548	0.998464					1.06124	1.07399	1.07472	1.01728		1.0322										0.989877	0.999177	0.987809				1.00093	0.995597	1.02713	0.947424	0.917008	0.960706	S. infantis
Prot_454	315	P64166	SP_0878	SpoE family protein	OAB64787.1	AAK99585.1	OBX45309.1	ONG44977.1	OAB75283.1	OAB75488.1	ONG49600.1	OOS28510.1	OBX93350.1	OOS10234.1	OOS12959.1										1.04934		1.04462		0.880176	0.879426	0.914101	0.932231	0.918072	0.824824	0.872181	0.847902	0.926718	0.927891	0.914055				0.963478	0.927959	0.954967	0.954297	0.9553	0.962282	S. infantis
Prot_858	316	A0A0H2UPH8	SP_0879	hypothetical protein	OAB64786.1	AAK99586.1	OBX45308.1	ONG44978.1	OAB75284.1	OAB75487.1	ONG49601.1	OOS28509.1	OBX93351.1	OOS10235.1	OOS12960.1										0.947762		0.918954																						S. parasanguinis
Prot_881	317	A0A0H2UPI4	SP_0880	aminotransferase, class-V	OAB64785.1	AAK99587.1	OBX45307.1	ONG44979.1	OAB75285.1	OAB75486.1	ONG49602.1	OOS28508.1	OBX93352.1	OOS10236.1	OOS12961.1																																		-
Prot_500	318	Q97RE1	SP_0881	thiazole biosynthesis protein ThiI	OAB64784.1	AAK99588.1	OBX45306.1	ONG44980.1	OAB75286.1	OAB75485.1	ONG49603.1	OOS28507.1	OBX93353.1	OOS10237.1	OOS12962.1										0.999861		0.994993							0.85822	0.860425	0.884921	0.991977	0.996998	1.02306				0.974435	0.95278	0.973896				S. infantis
Prot_593	319	A0A0H2UPI3	SP_0885	hypothetical protein	OAB64781.1	AAK99593.1	OBX45302.1	ONG44983.1	OAB75290.1	OAB75484.1		OOS28504.1	OBX93357.1	OOS10239.1	OOS12964.1																																		S. infantis
Prot_527	320	A0A0H2UPJ1	SP_0886	putative type I restriction-modification system, M subunit		AAK99594.1	OBX45301.1	ONG44984.1	OAB75291.1	OAB73182.1	ONG49604.1	OOS28503.1		OOS10240.1	OOS12965.1																							0.895788	0.900362				0.973986	0.969989	0.967631				-
Prot_447	321	A0A0H2UPR2	SP_0893	putative transcriptional repressor	OAB64774.1	AAK99597.1	OBX45298.1	ONG45636.1	OAB75294.1	OAB79036.1	ONG49610.1	OOS28501.1	OBX91051.1	OOS13290.1	OOS12967.1										0.931344		0.997609										1.01877	1.02876	1.00055							0.969038	0.987012	0.977353	-
Prot_509	322	Q97RC8	SP_0894	X-pro dipeptidyl-peptidase	OAB64773.1	AAK99598.1	OBX45297.1	ONG45637.1	OAB75295.1	OAB79035.1	ONG49611.1	OOS28500.1	OBX91052.1	OOS13289.1	OOS12968.1																						0.972614	0.973548	0.998386				0.908583	0.934909	0.947407				S. infantis
Prot_79	323	Q97RC6	SP_0896	6-phosphofructokinase	OAB64771.1	AAK99600.1	OBX45295.1	ONG45639.1	OAB75297.1	OAB79033.1	ONG49613.1	OOS28498.1	OBX91054.1	OOS13287.1	OOS12970.1	0.947352	0.959489	0.97137				1.05561	1.10188	1.101	1.05664		1.08893	1.08551	1.09864	1.02897	1.08572	1.07063	1.01249	1.04582	1.10136	1.09092	1.1239	1.12014	1.09638	1.00959	1.05048	1	1.12566	1.12471	1.12725	1.06827	1.06715	1.00331	S. infantis
Prot_26	324	A0A0H2UPJ3	SP_0897	pyruvate kinase	OAB64770.1	AAK99601.1	OBX45294.1	ONG45640.1	OAB75298.1	OAB79032.1	ONG49614.1	OOS28497.1	OBX91055.1	OOS13286.1	OOS12971.1	1.03901	1.02722	1.04211	0.978202	1.00141	1.01249	1.1443	1.12096	1.11904	1.14201		1.13328	1.12894	1.11876	1.08056	1.06273	1.04974	1.07536	1.10415	1.10144	1.10105	1.15686	1.14157	1.16008	1.0929	1.06062	1.08868	1.15849	1.14995	1.15331	1.08036	1.07805	1.12522	S. gordonii
Prot_679	325	A0A0H2UPK1	SP_0899	conserved hypothetical protein	OAB64768.1	AAK99603.1	OBX45292.1	ONG45643.1	OAB75301.1	OAB79031.1	ONG49617.1	OOS28496.1	OBX91057.1	OOS13282.1	OOS12973.1										0.944024		0.952669										0.911273		0.932122				0.848344		0.846565				G. elegans
Prot_643	326	A0A0H2UPK5	SP_0906	hypothetical protein	OAB64762.1		OBX45286.1	ONG45650.1	OAB75308.1	OAB79025.1	ONG49623.1	OOS28491.1	OBX91063.1|OBX92225.1	OOS13277.1	OOS12980.1																						0.951793		0.934327										S. infantis
Prot_577	327	A0A0H2UPS3	SP_0908	putative transcriptional regulator	OAB65135.1	AAK99612.1	OBX45285.1	ONG45651.1	OAB75309.1	OAB75481.1	ONG49624.1	OOS28490.1	OBX91064.1	OOS13276.1	OOS12981.1										0.90808		0.895718					0.911477	0.851115				1.00495	0.987987	0.993586				0.894971	0.914915	0.881458				S. infantis
Prot_569	328	A0A0H2UPL0	SP_0912	ABC transporter, ATP-binding protein	OAB65131.1	AAK99616.1	OBX44225.1	ONG45655.1	OAB75312.1	OAB75263.1	ONG49628.1	OOS28486.1	OBX91068.1	OOS13272.1	OOS12985.1																0.904012	0.925422												0.959656	0.964743				S. infantis
Prot_503	329	P66835	SP_0918	spermidine synthase	OAB64086.1	AAK99623.1	OBX41662.1	ONG45662.1	OAB75319.1	OAB81122.1	ONG49633.1	OOS27805.1	OBX91075.1	OOS13266.1	OOS10801.1										0.912668		0.888445										0.923016	0.913033	0.898798										S. infantis
Prot_805	330	A0A0H2UPT3	SP_0922	carbon-nitrogen hydrolase family protein	OAB64082.1	AAK99627.1	OBX41658.1	ONG45666.1	OAB75323.1	OAB81126.1	ONG49637.1	OOS27801.1	OBX91079.1	OOS13262.1	OOS10797.1																																		S. infantis
Prot_296	331	A0A0H2UPK8	SP_0923	Cof family protein	OAB64081.1	AAK99628.1	OBX41657.1	ONG45667.1	OAB75324.1	OAB81127.1	ONG49638.1	OOS27800.1	OBX92672.1	OOS13261.1	OOS10796.1										1.0023		0.971991										0.946238	0.943123	0.973558	0.910484	0.908824	0.904924	0.957628	0.953267	0.97645	0.892972	0.908245	0.945743	S. infantis
Prot_629	332	A0A0H2UPM0	SP_0929	ribosomal large subunit pseudouridine synthase D	OAB64076.1	AAK99634.1	OBX41651.1	ONG45673.1	OAB75330.1	OAB81133.1	ONG49643.1	OOS27794.1	OBX92677.1	OOS13256.1	OOS10790.1										0.937126		0.926253	0.859128	0.862134								0.974398	0.888204											S. infantis
Prot_212	333	A0A0H2UPM5	SP_0930	choline binding protein E	OAB64075.1	AAK99635.1	OBX41650.1	ONG45674.1	OAB75331.1	OAB81134.1	ONG49644.1	OOS27793.1		OOS13255.1	OOS10789.1				0.908955	0.923273	0.89044	0.953444	1.02167	0.985185				0.969568	0.968258	1.005																			-
Prot_518	334	Q97R95	SP_0931	glutamate 5-kinase	OAB64074.1	AAK99636.1	OBX41649.1	ONG45675.1	OAB75332.1	OAB81135.1	ONG49645.1	OOS27792.1	OBX92678.1	OOS13254.1	OOS10788.1																				0.76219	0.824502	0.922187		0.892796										Streptococcus spp.
Prot_632	335	Q97R94	SP_0932	gamma-glutamyl phosphate reductase	OAB64073.1	AAK99637.1	OBX41648.1	ONG45676.1	OAB75333.1	OAB81136.1	ONG49646.1	OOS27791.1	OBX92679.1	OOS13253.1	OOS10787.1										0.921336		0.953754										0.967391	0.954428	0.935522				0.897639	0.927793	0.904343				S. gordonii
Prot_497	336	Q97R91	SP_0935	thymidylate kinase	OAB64071.1	AAK99639.1	OBX41646.1	ONG45678.1	OAB75335.1	OAB81138.1	ONG49648.1	OOS27789.1	OBX92681.1	OOS13251.1	OOS10785.1										0.91292		0.902674				0.911891	0.914334					0.882813		0.893931										S. infantis
Prot_295	337	Q97R89	SP_0937	conserved hypothetical protein	OAB64069.1	AAK99641.1	OBX41644.1	ONG45680.1	OAB75337.1	OAB81140.1	ONG49650.1	OOS27787.1	OBX92683.1	OOS13249.1	OOS10783.1										0.988465		0.997808	0.923306	0.921472					1.00074	1.00798	0.987617	1.00373	1.01173	1.02273	0.939876	0.894253	0.94012	1.02424	1.02327	1.02224	0.962499	0.998619	0.969183	S. infantis
Prot_590	338	A0A0H2UPM6	SP_0938	tetrapyrrole methylase family protein	OAB64068.1	AAK99642.1	OBX41643.1	ONG45681.1	OAB75338.1	OAB81141.1	ONG49651.1	OOS27786.1	OBX92684.1	OOS13248.1	OOS10782.1																																		S. infantis
Prot_623	339	A0A0H2UPN0	SP_0939	conserved hypothetical protein	OAB64067.1	AAK99643.1	OBX41642.1	ONG45682.1	OAB75339.1	OAB81142.1	ONG49652.1	OOS27785.1	OBX92685.1	OOS13247.1	OOS10781.1																						0.983348	0.931175	1.01941										S. pasteurianus
Prot_684	340	Q97R84	SP_0943	Gid protein	OAB64061.1	AAK99648.1	OBX42298.1	ONG47008.1	OAB75344.1	OAB81148.1	ONG49657.1	OOS27178.1	OBX91368.1	OOS13244.1	OOS10776.1																						0.900518		0.922602										S. infantis
Prot_312	341	Q97R83	SP_0944	uridylate kinase	OAB64060.1	AAK99649.1	OBX42297.1	ONG47007.1	OAB75345.1	OAB81149.1	ONG49658.1	OOS27179.1	OBX91367.1	OOS13243.1	OOS10775.1	0.891606	0.89723	0.889917	0.90656		0.923446		0.937999	0.893122	1.05585		1.03922	1.04083	1.04269	1.01686	0.979567	0.955507	0.969571	0.906506	0.951446	0.979948	1.03046	1.02716	1.00542	1.01423	0.991539	1.02467	1.0383	1.04385	1.03222	0.988584	0.987481	0.979718	S. infantis
Prot_175	342	Q97R82	SP_0945	ribosome recycling factor	OAB64059.1	AAK99650.1	OBX42296.1	ONG47006.1	OAB75346.1	OAB81150.1	ONG49659.1	OOS27180.1	OBX91366.1	OOS13242.1	OOS10774.1	0.979207	0.96367	0.952094				0.976647	0.934917	0.904944	1.04209		1.03501	1.0178	1.04154	1.04044	1.05082	1.04847	1.04122	1.01982	1.04294	1.02795	1.06177	1.06328	1.04755	0.976864	1.0605	1.05015	1.08855	1.08878	1.08461	1.06193	1.07255	1.06313	S. infantis
Prot_636	343	A0A0H2UPM3	SP_0946	conserved hypothetical protein	OAB64058.1	AAK99651.1	OBX42295.1	ONG47005.1	OAB75347.1	OAB81151.1	ONG49660.1	OOS27181.1	OBX91365.1	OOS13241.1	OOS10773.1																						0.961403	0.990105	0.979795										S. infantis
Prot_494	344	P65144	SP_0959	translation initiation factor IF-3	OAB64091.1	AAK99665.1	OBX42301.1	ONG46991.1	OAB75398.1	OAB81165.1	ONG49711.1	OOS27215.1	OBX91354.1	OOS13228.1	OOS10806.1										0.931302		0.921158				0.92246	0.909982					0.851644		0.80744		1.15003	1.15276		0.966037	0.906329				S. gordonii
Prot_311	345	P66112	SP_0961	ribosomal protein L20	OAB64043.1	AAK99667.1	OBX42283.1	ONG46989.1	OAB75362.1	OAB81167.1	ONG49674.1	OOS27195.1	OBX91352.1	OOS13226.1	OOS10760.1	0.899888	0.928667	0.894027													0.981145	0.916613	0.89562				0.940835	0.955306	0.936184							0.99804		0.929488	Streptococcus equi subsp. zooepidemicus
Prot_817	346	Q97R65	SP_0964	dihydroorotate dehydrogenase B	OAB64040.1	AAK99670.1	OBX42280.1	ONG46986.1	OAB75365.1	OAB81170.1	ONG49677.1	OOS27198.1	OBX91349.1	OOS13223.1	OOS10757.1													0.860014	0.871365																				-
Prot_662	347	P59205	SP_0965	endo-beta-N-acetylglucosaminidase		AAK99671.1				OAB81171.1	ONG49678.1	OOS27199.1	OBX91348.1	OOS09044.1											0.904878		0.889457										0.931342	0.925754					0.869318		0.865205				-
Prot_619	348	A0A0H2UPP0	SP_0966	adherence and virulence protein A	OAB64039.1	AAK99672.1	OBX43601.1	ONG46984.1	OAB75366.1	OAB81172.1	ONG49679.1	OOS27200.1	OBX91347.1	OOS09043.1	OOS10756.1										0.981964		0.975224										0.991518	0.993615	0.999397										S. infantis
Prot_749	349	P0A3C3	SP_0969	GTP-binding protein Era	OAB64036.1	AAK99675.1	OBX43604.1	ONG46981.1	OAB75369.1	OAB81175.1	ONG49682.1	OOS27203.1	OBX91344.1	OOS09040.1	OOS10753.1																																		S. infantis
Prot_584	350	A0A0H2UPW1	SP_0975	exoribonuclease, VacB/Rnb family	OAB64030.1	AAK99682.1	OBX43610.1	ONG46975.1	OAB75375.1	OAB81181.1	ONG49688.1	OOS27209.1	OBX91338.1	OOS09034.1	OOS10747.1										1.0101		0.946607							0.901969	0.928137	0.915047	0.921003	0.951187	0.930639				0.934776	0.912823	0.894024				S. infantis
Prot_580	351	A0A0H2UPN9	SP_0977	tellurite resistance protein TehB	OAB64028.1	AAK99684.1	OBX43612.1	ONG46973.1	OAB75377.1	OAB81183.1	ONG49690.1	OOS27211.1	OBX91336.1	OOS09032.1	OOS10745.1										0.91872		0.930446										0.958178	0.977045	0.964576					0.861995	0.883505				S. infantis
Prot_329	352	A0A0H2UPP8	SP_0979	O-methyltransferase	OAB64026.1	AAK99686.1	OBX43614.1	ONG46971.1	OAB75379.1	OAB81185.1	ONG49692.1	OOS27213.1	OBX91334.1	OOS09030.1	OOS10743.1		0.9769	0.966954							0.969284		0.898097	0.906676	0.925994		0.945128	0.910545	0.969051				0.963991	0.941335	0.905321					0.909168	0.893815				S. infantis
Prot_565	353	A0A0H2UPW0	SP_0980	putative protease maturation protein	OAB64090.1	AAK99687.1	OBX43629.1	ONG47011.1	OAB75399.1	OAB81200.1	ONG49712.1	OOS27216.1	OBX91371.1	OOS09029.1	OOS10805.1										0.894194		0.92299				0.920053	0.91464		0.896564	0.905431	0.959811													S. infantis
Prot_158	354	Q97R51	SP_0981	putative regulatory protein	OAB64025.1	AAK99688.1	OBX43615.1	ONG46970.1	OAB75380.1	OAB81186.1	ONG49693.1	OOS27214.1	OBX91333.1	OOS09028.1	OOS10742.1	0.869437	0.920601					0.992094	1.00658	0.981988	1.02169		1.01747	1.0389	0.977651		1.01233	0.993606	1.00182				1.10601	1.09016	1.0789				0.976704	0.995232	0.997902	1.01057	0.982758	1.01236	S. infantis
Prot_695	355	A0A0H2UPP4	SP_0985	UDP-N-acetylglucosamine pyrophosphorylase	OAB64021.1	AAK99692.1	OBX43619.1	ONG46966.1	OAB75384.1	OAB81190.1	ONG49697.1	OOS27012.1	OBX91329.1	OOS09025.1	OOS10738.1																						0.859477	0.838085	0.832086										S. infantis
Prot_249	356	Q97R46	SP_0988	MutT/nudix family protein	OAB64018.1	AAK99695.1	OBX43622.1	ONG46964.1	OAB75387.1	OAB81193.1	ONG49700.1	OOS27009.1	OBX91326.1	OOS09022.1	OOS10735.1	1.03735	1.02733	1.03974				0.924344	0.947668	0.935593	1.07848		1.07368	0.950618	0.963695		0.983271		0.930633	1.05354	1.06133	1.0784	1.03272	1.04837	1.04165	0.994088	1.04991	1.01782	1.07083	1.05595	1.0463	1.0022	1.00398	0.971378	S. infantis
Prot_478	357	A0A0H2UPW5	SP_0989	hypothetical protein	OAB64017.1	AAK99696.1	OBX43623.1	ONG46963.1	OAB75388.1	OAB81194.1	ONG49701.1	OOS27008.1	OBX91325.1	OOS09021.1	OOS10734.1	0.91704	0.967058								0.92978		0.919385	0.936724	0.897036						0.976968	0.903733	0.911795	0.923445					0.901267	0.950807	0.908849	0.90793	0.887004		S. infantis
Prot_330	358	A0A0H2UPX4	SP_0990	conserved hypothetical protein	OAB64016.1	AAK99697.1	OBX43624.1	ONG46962.1	OAB75389.1	OAB81195.1	ONG49702.1	OOS27007.1	OBX91324.1	OOS09020.1	OOS10733.1	0.994577	0.868204								0.908037		0.981836										0.939384	0.946637	0.911993				0.957856	0.956582	0.964429	0.86596		0.927694	S. infantis
Prot_331	359	A0A0H2UPQ5	SP_0992	thioredoxin family protein	OAB64014.1	AAK99699.1	OBX43626.1	ONG46960.1	OAB75391.1	OAB81197.1	ONG49704.1	OOS27005.1	OBX91322.1	OOS09018.1	OOS10731.1										0.97905		1.01193	0.836245	0.902401		0.97306	0.945974	0.934377				0.989769	0.982571	0.989003	0.955344		0.93087	0.94689	0.94024	0.977407	0.981089	0.952177	0.936632	S. infantis
Prot_690	360	A0A0H2UPR5	SP_1000	adhesion lipoprotein	OAB64006.1	AAK99708.1	OBX40561.1	ONG44954.1	OAB71593.1	OAB74218.1	ONG47509.1	OOS27915.1	OBX92535.1	OOS08454.1	OOS10723.1																						0.881073	0.893304	0.879649				0.816506	0.856328					S. infantis
Prot_770	361	A0A0H2UPY0	SP_1002	conserved hypothetical protein	OAB64004.1	AAK99710.1	OBX40563.1	ONG44956.1	OAB71591.1	OAB74220.1	ONG47511.1	OOS27913.1	OBX92537.1	OOS08456.1	OOS10721.1																																		S. sanguinis
Prot_152	362	A0A0H2UPR3	SP_1004	conserved hypothetical protein	OAB65447.1	AAK99712.1	OBX38680.1	ONG45411.1	OAB71645.1	OAB75536.1	ONG47954.1	OOS27633.1	OBX92507.1	OOS12882.1	OOS13554.1							0.995074	1.05848	1.06299	0.977555		0.971837	0.964812	0.953992	0.948484													1.02916	0.999827	0.982338				-
Prot_510	363	Q97R31	SP_1008	peptidase t	OAB65444.1	AAK99717.1	OBX38684.1	ONG45409.1	OAB71647.1	OAB75540.1	ONG47952.1	OOS27635.1	OBX92505.1	OOS12887.1	OOS13551.1										0.983353		0.931389										0.960038	0.936364	1.01019				0.999713	0.981208	0.9424				S. infantis
Prot_285	364	A0A0H2UPY7	SP_1010	large conductance mechanosensitive channel protein MscL	OAB65440.1	AAK99719.1	OBX38686.1	ONG45407.1	OAB71649.1	OAB75542.1	ONG47950.1	OOS27637.1	OBX92503.1	OOS12889.1	OOS13549.1							0.829973	0.923053		0.875127		0.939858																	0.8802	0.907663				S. himalayensis
Prot_813	365	A0A0H2UPS5	SP_1013	aspartate-semialdehyde dehydrogenase	OAB65437.1	AAK99722.1	OBX38689.1	ONG45404.1	OAB71652.1	OAB75545.1	ONG47947.1	OOS27640.1	OBX92500.1	OOS12892.1	OOS13546.1													0.931238	0.949149	0.889727																			S. infantis
Prot_816	366	Q97R25	SP_1014	dihydrodipicolinate synthase	OAB65436.1	AAK99723.1	OBX38690.1	ONG45403.1	OAB71653.1	OAB75546.1	ONG47946.1	OOS27641.1	OBX92499.1	OOS12893.1	OOS13545.1													0.900542	0.913182																				S. infantis
Prot_467	367	Q97R24	SP_1016	thiophene and furan oxidation protein ThdF	OAB65435.1	AAK99724.1	OBX38691.1	ONG45402.1	OAB71654.1	OAB75547.1	ONG47945.1	OOS27695.1	OBX92498.1	OOS12894.1	OOS13544.1										0.887326		0.936788										0.99745	0.937428	0.960503							0.925702	0.930791	0.948369	S. infantis
Prot_616	368	P67530	SP_1017	4-oxalocrotonate tautomerase	OAB65434.1	AAK99725.1	OBX38692.1	ONG45401.1	OAB71655.1	OAB75548.1	ONG47944.1	OOS27642.1	OBX92497.1	OOS12895.1	OOS13543.1																						1	0.995232	1.00935				0.988546	0.986653	0.99579				S. gordonii
Prot_116	369	Q97R20	SP_1020	peptide chain release factor 1	OAB65431.1	AAK99728.1	OBX38695.1	ONG45398.1	OAB71658.1	OAB75550.1	ONG47942.1	OOS27644.1	OBX92495.1	OOS12897.1	OOS13540.1	0.957455	0.955125	0.938916				1.0229	1.00297	1.0247	1.02567		1.04522	0.989936	1.08637	0.982319	0.995704	1.02176	0.856254	1.00582	1.0269	1.03664	1.02942	1.04498	0.996813	1.04599	1.08491	1.04344	1.03539	1.04235	1.02725	0.998994	1.02097	1.00608	S. parasanguinis
Prot_48	370	Q97R16	SP_1024	serine hydroxymethyltransferase	OAB65427.1	AAK99732.1	OBX38699.1	ONG45394.1	OAB71662.1	OAB75554.1	ONG47938.1	OOS27648.1	OBX92491.1	OOS12901.1	OOS13536.1				1.01171	0.955363	0.939006	1.09376	1.0364	1.07194	1.00564		1.00574	1.08955	1.06671	0.980024	0.99372	0.970721	1.00009	1.00072	0.948464	0.875525	1.12039	1.09181	1.10385				0.96346	0.968508	0.989217	0.935874	0.940104	0.968183	S. infantis
Prot_481	371	A0A0H2UPT0	SP_1025	hypothetical protein	OAB65426.1	AAK99733.1	OBX38700.1	ONG45393.1	OAB71663.1	OAB75555.1	ONG47937.1	OOS27649.1	OBX92490.1	OOS12902.1	OOS13535.1										1.06154		1.07382										0.951838	0.883997	0.898666				0.956515	0.98903	1.00437	0.893673		0.882565	S. infantis
Prot_286	372	A0A0H2UPZ4	SP_1027	conserved hypothetical protein	OAB65424.1	AAK99735.1	OBX38702.1	ONG45391.1	OAB71665.1	OAB75557.1	ONG47935.1	OOS27651.1	OBX92488.1	OOS12904.1	OOS13533.1	1.02252	1.01613	1.02069	0.881315	0.893815	0.900357		0.954747	0.901196	1.08193		1.1053	0.95137	0.957673	0.928586	0.99401	1.00136	0.95597	1.04549	1.10835	1.09209	1.05951	1.07025	1.05831	0.961468	1.05522	0.968778	1.08913	1.07326	1.06779				S. infantis
Prot_885	373	Q97R12	SP_1029	RNA methyltransferase, TrmA family	OAB65423.1	AAK99736.1	OBX38703.1	ONG45390.1	OAB71666.1	OAB75558.1	ONG47934.1	OOS27652.1	OBX92487.1	OOS12905.1	OOS13532.1																																		S. infantis
Prot_789	374	A0A0H2UPT5	SP_1032	iron-compound ABC transporter, iron compound-binding protein	OAB65421.1	AAK99738.1	OBX38706.1	ONG45387.1	OAB71669.1	OAB72380.1	ONG47931.1	OOS27655.1	OBX92484.1	OOS12907.1	OOS13529.1										0.928878		0.937555							0.862154	0.870347	0.874946							0.986489	1.00298	0.986773				-
Prot_766	375	A0A0H2UPT4	SP_1040	site-specific recombinase, resolvase family		AAK99746.1		ONG45436.1		OAB77780.1		OOS27664.1	OBX92474.1	OOS12914.1	OOS13555.1																																		Peptoniphilus sp.
Prot_188	376	Q97QX6	SP_1068	phosphoenolpyruvate carboxylase	OAB66739.1	AAK99778.1	OBX38734.1	ONG45600.1	OAB74972.1	OAB77758.1	ONG47889.1	OOS27676.1	OBX92454.1	OOS12926.1	OOS13499.1	0.956681	0.956717	0.951855				0.970541	0.992141	0.987228	1.07121		1.06183	0.95897	0.947846	0.891734	0.940105	0.932152	0.937783	0.969507	0.975677	0.969089	1.0844	1.09143	1.09247	0.957386	0.995812	0.970521	1.13989	1.15166	1.14474	1.02228	1.01981	1.0313	S. himalayensis
Prot_118	377	P0A4I9	SP_1073	RNA polymerase sigma-70 factor	OAB66744.1	AAK99783.1	OBX38739.1	ONG45595.1	OAB74977.1	OAB77753.1	ONG47884.1	OOS27681.1	OBX92450.1	OOS12931.1	OOS13494.1	1.08716	1.05013	1.07223		1.02806	1.019	1.02022	0.994614	0.988577	1.09589		1.1129	1.09948	1.12039	1.06231	1.01093	1.00799	1.00737	1.01541	1.04043	1.03482	1.06147	1.05423	1.07526	1.01486	1.05077	1.06084	1.09703	1.08229	1.09191	1.0426	1.06009	1.05826	S. infantis
Prot_480	378	Q97QW8	SP_1079	GTP-binding protein, GTP1/Obg family	OAB66750.1	AAK99788.1	OBX38745.1	ONG45589.1	OAB74983.1	OAB77747.1	ONG47878.1	OOS27687.1	OBX92445.1	OOS12937.1	OOS13488.1		0.913541	0.914765							0.985785		0.998866	0.918575	0.885136					0.89067	0.931429	0.937822	0.946824	0.957648	0.943091	0.877416	0.916877	0.913489	0.88301	0.91238	0.863323	0.897049	0.90201		S. infantis
Prot_615	379	Q97QW6	SP_1081	UDP-N-acetylglucosamine 1-carboxyvinyltransferase	OAB67319.1	AAK99793.1	OBX40947.1	ONG45584.1	OAB74985.1	OAB77745.1	ONG49329.1	OOS27689.1	OBX92443.1	OOS12939.1	OOS09746.1										0.921244		0.89803										1.00251	0.982911	0.98375					0.805955	0.847599				S. infantis
Prot_609	380	A0A0H2UPX2	SP_1083	conserved hypothetical protein	OAB67321.1	AAK99795.1	OBX40945.1	ONG45582.1	OAB74987.1	OAB77743.1	ONG49331.1	OOS27691.1	OBX92441.1	OOS12941.1	OOS09748.1										1.03221		1.01725							0.987904	0.993105	0.986435	1.03269	1.05425	1.04458				0.971979	0.970258	0.947233				S. infantis
Prot_159	381	A0A0H2UQ40	SP_1084	methionine aminopeptidase, type I	OAB67322.1	AAK99796.1	OBX40944.1	ONG45581.1	OAB74988.1	OAB77742.1	ONG49332.1	OOS27692.1	OBX92440.1	OOS12942.1	OOS09749.1							0.99035	0.966537	0.979259	1.06102		1.04642	0.895175	0.897139	0.913233	0.962779	0.95642	0.949634	0.912701	0.918326	0.954529	1.05127	1.05746	1.06346				1.04453	1.03735	1.02958	0.925416	0.923433	0.930696	S. infantis
Prot_294	382	A0A0H2UPX1	SP_1087	ATP-dependent DNA helicase PcrA	OAB67324.1	AAK99799.1	OBX41355.1	ONG44907.1	OAB74990.1	OAB77740.1	ONG49334.1	OOS27122.1	OBX92629.1	OOS10523.1	OOS10071.1	0.865864	0.883688								0.96314		0.976448				0.967263	0.949418	0.902648	0.926179	0.954228	0.934211	1.00015	0.99353	0.984567				0.975974	0.994869	0.981871	0.943559	0.945418	0.918955	S. infantis
Prot_748	383	A0A0H2UPW6	SP_1089	glutamine amidotransferase, class I	OAB67326.1	AAK99801.1	OBX41353.1	ONG44909.1	OAB74992.1	OAB77738.1	ONG49336.1	OOS27124.1	OBX92631.1	OOS10521.1	OOS10073.1																																		S. infantis
Prot_293	384	P65241	SP_1095	ribose-phosphate pyrophosphokinase	OAB67331.1	AAK99806.1	OBX41348.1	ONG44914.1	OAB74997.1	OAB77733.1	ONG49341.1	OOS27129.1	OBX92636.1	OOS10516.1	OOS10078.1										0.990151		0.985793	0.858944	0.916427		0.963301	0.991478	0.917646	0.940629	0.918512	0.925428	0.979049	0.972635	0.971055				0.97784	0.964547	0.99953	0.941767	0.948838	0.924489	S. intermedius
Prot_735	385	A0A0H2UPY1	SP_1097	conserved hypothetical protein	OAB67333.1	AAK99808.1	OBX41346.1	ONG44916.1	OAB74999.1	OAB77731.1	ONG49343.1	OOS27131.1	OBX92638.1	OOS10514.1	OOS10080.1	0.885736	0.913254	0.876062																															S. infantis
Prot_802	386	P65779	SP_1098	conserved hypothetical protein	OAB67334.1	AAK99809.1	OBX41345.1	ONG44917.1	OAB75000.1	OAB77730.1	ONG49344.1	OOS27132.1	OBX92639.1	OOS10513.1	OOS10081.1																																		-
Prot_153	387	A0A0H2UQ52	SP_1100	phosphate acetyltransferase	OAB67336.1	AAK99811.1	OBX41343.1	ONG44919.1	OAB75002.1	OAB77728.1	ONG49346.1	OOS27134.1	OBX92641.1	OOS10511.1	OOS10083.1							0.994313	0.982324	0.983101	1.05951		1.07192	0.964177	0.954376		0.962977	0.95471	0.991851	0.989292	0.965232	0.988185	1.01862	1.03787	1.05032	0.984462	1.01737	0.975237	1.0608	1.0398	1.06462	1.05492	1.04789	1.10026	S. infantis
Prot_659	388	P67266	SP_1102	conserved hypothetical protein TIGR00103	OAB66327.1	AAK99814.1	OBX44178.1	ONG44920.1	OAB75003.1	OAB80788.1	ONG49348.1	OOS27138.1	OBX92645.1	OOS10510.1	OOS11350.1																				0.853408	0.845936	0.934261	0.96763	0.95818										S. parasanguinis
Prot_334	389	Q97QU4	SP_1105	ribosomal protein L21	OAB66326.1	AAK99816.1	OBX44179.1	ONG44921.1	OAB75004.1	OAB80789.1	ONG49350.1	OOS27139.1	OBX92647.1	OOS10508.1	OOS11351.1	1.0431	1.02718	0.989091							1.00373		1.01453	1.0864	1.06709	0.975867	1.00254	1.02364	0.973768	1.00639	1.10608	1.08405	1.07513	1.07983	1.02576	1.09167	1.0577	0.997561	1.04608	1.07369	1.04131	1.06186	1.02755	0.998562	Streptococcus spp.
Prot_880	390	A0A0H2UPY9	SP_1106	conserved hypothetical protein	OAB66325.1	AAK99817.1	OBX44180.1	ONG44922.1	OAB75005.1	OAB80790.1	ONG49351.1	OOS27140.1	OBX92648.1	OOS10507.1	OOS11352.1																																		S. intermedius
Prot_59	391	P66135	SP_1107	ribosomal protein L27	OAB66324.1	AAK99818.1	OBX44181.1	ONG44923.1	OAB75006.1	OAB80791.1	ONG49352.1	OOS27141.1	OBX92649.1	OOS10506.1	OOS11353.1	1.12367	1.12443	1.10508	1.07088	1.04662	1.02714	1.07659	1.06929	1.05949	1.13829		1.1507	1.06377	1.04756	1.08474	1.15094	1.15609	0.999602	1.17804	1.21378	1.22676	1.15219	1.1659	1.14087	1.08285	1.11751	1.20781	1.13304	1.16694	1.12384	1.14079	1.15736	1.08919	S. infantis
Prot_728	392	A0A0H2UPY5	SP_1110	macrolide-efflux protein	OAB66322.1	AAK99821.1	OBX44183.1	ONG44925.1	OAB75008.1	OAB80793.1	ONG49354.1	OOS27174.1	OBX92651.1	OOS10505.1	OOS11355.1																																		S. infantis
Prot_335	393	Q97QT7	SP_1112	degV family protein	OAB66320.1	AAK99823.1	OBX44185.1	ONG44927.1	OAB75010.1	OAB80795.1	ONG49356.1	OOS27172.1	OBX92653.1	OOS10503.1	OOS11357.1								0.889632	0.909486	0.929103		0.922587										0.944997	0.919198		0.900027	0.891419	0.919077	0.867694	0.952031	0.946658				S. infantis
Prot_28	394	A0A0H2UPZ3	SP_1113	DNA-binding protein HU	OAB66319.1	AAK99824.1	OBX44186.1	ONG44928.1	OAB75011.1	OAB80796.1	ONG49357.1	OOS27171.1	OBX92654.1	OOS10502.1	OOS11358.1	1.08021	1.10791	1.08998	0.975747	1.04305	1.01106	1.14204	1.15495	1.14611	1.23872		1.26663	1.1575	1.15571	1.13684	1.17688	1.17388	1.12196	1.16693	1.21238	1.21688	1.22154	1.23903	1.22209	1.13552	1.13775	1.10537	1.22854	1.23229	1.23545	1.19899	1.21762	1.16129	S. himalayensis
Prot_336	395	A0A0H2UQ61	SP_1114	ABC transporter, ATP-binding protein	OAB66318.1	AAK99825.1	OBX44187.1	ONG44929.1	OAB75012.1	OAB80797.1	ONG49358.1	OOS27170.1	OBX92655.1	OOS10501.1	OOS11359.1																			0.903337	0.86694	0.899999	0.970644	0.988613	0.982052	0.84654	0.900909		0.938006	0.97491	0.956074	0.922568	0.921309	0.92008	S. infantis
Prot_55	396	Q97QT2	SP_1117	DNA ligase, NAD-dependent	OAB66315.1	AAK99828.1	OBX44190.1	ONG44932.1	OAB75015.1	OAB80800.1	ONG49361.1	OOS27167.1	OBX92658.1	OOS10498.1	OOS11362.1	0.900479		0.86274				1.08542	1.03032	1.02288	1.02417		1.01082	0.951504	0.909995		0.959948	0.970199					0.984136	0.964615	0.963785				0.988582	1.0083	1.01252	0.994085	1.00844	0.969578	S. infantis
Prot_458	397	A0A0H2UPY6	SP_1118	putative pullulanase	OAB66314.1	AAK99829.1	OBX44191.1	ONG44933.1	OAB75016.1	OAB80801.1	ONG49362.1	OOS27166.1	OBX92659.1	OOS10497.1	OOS11363.1										0.949393		0.965452										0.948057	0.937072	0.957348	0.909388	0.888835			0.923506	0.947439	0.941876	0.892854	0.948094	S. infantis
Prot_337	398	A0A0H2UQ00	SP_1119	glyceraldehyde-3-phosphate dehydrogenase, NADP-dependent	OAB66311.1	AAK99832.1	OBX44194.1	ONG44935.1	OAB75018.1	OAB80803.1	ONG49364.1	OOS27164.1	OBX92661.1	OOS10496.1	OOS11365.1										0.92207		0.906683	0.932042	0.980703								0.971965	0.94763	0.920149				0.850939	0.848955	0.863036				Streptococcus spp.
Prot_247	399	Q97QS7	SP_1122	glucose-1-phosphate adenylyltransferase	OAB66309.1	AAK99834.1	OBX44196.1	ONG44896.1	OAB75020.1	OAB80805.1	ONG49366.1	OOS27162.1	OBX92663.1	OOS10494.1	OOS11367.1	1.05364	1.05499	1.05457	1.01469		0.950164	0.929174	0.971106		1.01668		1.05956	0.944754		0.986284	1.06317	1.0564	1.05964	0.986838	0.986384	1.01162	1.0966	1.13124	1.06597		1.04508	0.970534	1.13049	1.11287	1.12869	1.06413	1.05435	1.0713	S. massiliensis
Prot_416	400	A0A0H2UQ67	SP_1123	glycogen biosynthesis protein GlgD	OAB66308.1	AAK99835.1		ONG44897.1	OAB75021.1	OAB80806.1	ONG49367.1	OOS27161.1	OBX92664.1	OOS10493.1	OOS11368.1	1.16295	1.1751	1.16891	1.09789	1.1057	1.08853				1.2079		1.18131	1.04981	1.02642	1.01739	1.08567	1.07509	1.05126	1.07896	1.10322	1.11571	1.13814	1.17185	1.15816	1.13063	1.15837	1.17248	1.26204	1.24814	1.21611	1.10177	1.09582	1.09607	S. infantis
Prot_484	401	Q97QS5	SP_1124	glycogen synthase	OAB66307.1	AAK99836.1	OBX44197.1	ONG44898.1	OAB75022.1	OAB80807.1	ONG49368.1	OOS27160.1	OBX92665.1	OOS10492.1	OOS11369.1										0.934572		0.926159				0.906733	0.921118	0.956322				0.913332	0.887387	0.894218							0.885969		1.04907	S. infantis
Prot_18	402	Q97QS2	SP_1128	enolase	OAB66304.1	AAK99840.1	OBX44201.1	ONG44902.1	OAB75027.1	OAB80812.1	ONG49373.1	OOS27155.1	OBX92670.1	OOS10489.1	OOS11373.1	1.12614	1.12556	1.12874	1.09509	1.11744	1.07345	1.16559	1.14304	1.1328	1.11544		1.11075	1.16234	1.20229	1.12872	1.07988	1.0659	1.08773	1.07149	1.06697	1.04296	1.15713	1.17309	1.17916	1.14313	1.12928	1.14592	1.13769	1.14284	1.17117	1.09963	1.08761	1.13342	S. infantis
Prot_524	403	Q97QQ0	SP_1151	exonuclease RexB	OAB65333.1	AAK99843.1	OBX44274.1	ONG44789.1	OAB72920.1	OAB80815.1	ONG49377.1	OOS26082.1	OBX92557.1	OOS10485.1	OOS14214.1																			1.11811	1.07812	1.09484													S. infantis
Prot_701	404	Q97QP9	SP_1152	exonuclease RexA	OAB65334.1	AAK99844.1	OBX44273.1	ONG44788.1	OAB72921.1	OAB80816.1	ONG49378.1	OOS26081.1	OBX92556.1	OOS10484.1	OOS14213.1										0.918009		0.9092							0.78443	0.798274	0.843652							0.870349	0.878241	0.839265				S. infantis
Prot_34	405	Q97QP7	SP_1154	immunoglobulin A1 protease		AAK99846.1	OBX44271.1	ONG44786.1	OAB72923.1		ONG49380.1	OOS26079.1		OOS10482.1	OOS14211.1	1.26184	1.27498	1.27817	1.30763	1.32378	1.30394	1.1263	1.19516	1.18301	1.15057		1.12418	1.28835	1.26846	1.24496	1.05082	1.0428	1.08472	1.00488	1.0365	1.04915	1.10958	1.14258	1.11558				1.06038	1.04006	1.06834	1.05055	1.04528	1.08475	-
Prot_460	406	A0A0H2UQ83	SP_1155	GTP-binding protein	OAB65338.1	AAK99847.1	OBX44269.1	ONG44877.1	OAB72924.1	OAB80820.1	ONG49381.1	OOS27823.1	OBX92554.1	OOS10402.1	OOS14210.1										0.958639		0.998946				1.00775	1.00004	0.963805	0.886055	0.892248	0.959189	0.933977	0.940981	0.926613				0.993915	1.02731	1.00433	0.939328	0.917419		S. infantis
Prot_341	407	A0A0H2UQ16	SP_1157	voltage-gated chloride channel family protein	OAB65340.1	AAK99849.1	OBX44267.1	ONG44879.1	OAB72926.1	OAB80822.1	ONG49383.1	OOS27825.1	OBX92552.1	OOS10400.1	OOS14208.1								0.908767	0.956137	0.924472		0.948824																						S. infantis
Prot_803	408	Q97QP2	SP_1159	integrase/recombinase, phage integrase family	OAB65341.1	AAK99850.1	OBX44262.1	ONG44880.1	OAB72927.1	OAB80823.1	ONG49384.1	OOS27826.1	OBX92551.1	OOS10399.1	OOS14207.1																																		Streptococcus spp.
Prot_485	409	A0A0H2UQ30	SP_1160	putative lipoate-protein ligase	OAB65342.1	AAK99851.1	OBX44261.1	ONG44881.1	OAB72928.1	OAB80824.1	ONG49385.1	OOS27827.1	OBX92550.1	OOS10398.1	OOS14206.1										0.958366		0.964752										0.996147	0.923119	0.947462				1.00873	0.97196	1.03405	0.878676	0.90101		S. infantis
Prot_340	410	A0A0H2UQ86	SP_1161	putative acetoin dehydrogenase complex, E3 component, dihydrolipoamide dehydrogenase	OAB65343.1	AAK99852.1	OBX44260.1	ONG44882.1	OAB72929.1	OAB80825.1	ONG49386.1	OOS27828.1	OBX92549.1	OOS10397.1	OOS14205.1													0.994315	0.922303								0.932995	0.951452	0.966265										S. infantis
Prot_445	411	A0A0H2UQ85	SP_1162	putative acetoin dehydrogenase complex, E2 component, dihydrolipoamide acetyltransferase	OAB65344.1	AAK99853.1	OBX44259.1	ONG44883.1	OAB72930.1	OAB80826.1	ONG49387.1	OOS27829.1	OBX92548.1	OOS10396.1	OOS14204.1										1.0603		1.058				0.961929	0.936766		0.906961	0.964193	0.976831	1.06916	1.0438	1.04839				1.04733	1.02462	1.03479	0.971292	0.960411	0.984206	S. gordonii
Prot_339	412	A0A0H2UQ21	SP_1163	putative acetoin dehydrogenase, E1 component, beta subunit	OAB65345.1	AAK99854.1	OBX44258.1	ONG44884.1	OAB72931.1	OAB80827.1	ONG49388.1	OOS27830.1	OBX92547.1	OOS10395.1	OOS14203.1										0.92462		0.955387								0.847669	0.847564	0.962365	0.973232	0.970456	0.832064	0.887902	0.805844	0.990203	0.977789	0.970118				S. gordonii
Prot_562	413	A0A0H2UQ24	SP_1164	putative acetoin dehydrogenase, E1 component, alpha subunit	OAB65346.1	AAK99855.1	OBX44257.1	ONG44885.1	OAB72932.1	OAB80828.1	ONG49389.1	OOS27831.1	OBX92546.1	OOS10394.1	OOS14202.1										0.995654		1.03404				0.931843	0.945813		0.881323	0.939682	0.996704	0.997587	0.997349	1.01622				1.06279	1.04899	1.01264				S. gordonii
Prot_804	414	A0A0H2UQ87	SP_1170	hypothetical protein	OAB65355.1	AAK99860.1	OBX44275.1	ONG44890.1	OAB72940.1	OAB80834.1	ONG49398.1	OOS27840.1	OBX92540.1	OOS10388.1					1.02128	1.02883	1.041																												S. infantis
Prot_851	415	A0A0H2UPR0	SP_1003			AAK99711.1|AAK99864.1		ONG45412.1					OBX92508.1	OOS08457.1											0.97164		0.970771													0.991156	1.0095	0.958978							S. infantis
Prot_284	416	A0A0H2UQ89	SP_1175	conserved domain protein	OAB70142.1	AAK99865.1|AAK99864.1	OBX43807.1	ONG45453.1	OAB75102.1					OOS08457.1|OOS08633.1	OOS10618.1				0.980725	0.972398	0.986618	0.842932	0.939498	1.0077																									-
Prot_62	417	A0A0H2UQ90	SP_1176	phosphoenolpyruvate-protein phosphotransferase	OAB70141.1	AAK99866.1	OBX43806.1	ONG45454.1	OAB75101.1	OAB81288.1	ONG48093.1	OOS27505.1	OBX93684.1	OOS08632.1	OOS10617.1	0.998187	1.03606	1.0132	0.901772	0.927908	0.93117	1.07497	1.03561	1.01809	1.13232		1.12254	1.00682	1.06539	1.03	1.10091	1.09521	1.1269	1.04598	1.05427	1.05618	1.10063	1.11296	1.10489	1.09412	1.05504	1.02976	1.12347	1.11638	1.12995	1.0999	1.10033	1.10817	S. hillyeri
Prot_826	418	A0A0H2UQ90	SP_1176		OAB70141.1	AAK99866.1	OBX43806.1	ONG45454.1	OAB75101.1	OAB81288.1	ONG48093.1	OOS27505.1	OBX93684.1	OOS08632.1	OOS10617.1	0.998187	1.03606	1.0132	0.901772	0.927908	0.93117				1.13232		1.12254													1.09412	1.05504	1.02976	0.876085	0.856426	0.85334				S. infantis
Prot_706	419	A0A0H2UQ34	SP_1177	phosphocarrier protein HPr	OAB70140.1	AAK99867.1	OBX43805.1	ONG45455.1	OAB75100.1	OAB81289.1	ONG48094.1	OOS27506.1	OBX93683.1	OOS08631.1	OOS10616.1																									0.913573		0.958873							S. himalayensis
Prot_162	420	A0A0H2UQ44	SP_1179	ribonucleoside-diphosphate reductase 2, alpha subunit	OAB70138.1	AAK99869.1	OBX43803.1	ONG45457.1	OAB75098.1	OAB81291.1	ONG48096.1	OOS27508.1	OBX93681.1	OOS08629.1	OOS10614.1							0.98761	0.991047	0.980591	1.04076		1.07248	0.969407	0.983604	0.916255	0.993382	1.0114	1.00127	1.00589	1.02438	1.02048	1.0574	1.06586	1.05519	1.00602	0.942236	1.01267	1.0448	1.07142	1.07309	0.972455	0.979983	0.98734	S. infantis
Prot_835	421	A0A0H2UQ44	SP_1179		OAB70138.1	AAK99869.1	OBX43803.1	ONG45457.1	OAB75098.1	OAB81291.1	ONG48096.1	OOS27508.1	OBX93681.1	OOS08629.1	OOS10614.1										1.04076		1.07248													1.00602	0.942236	1.01267	0.888963		0.950796				Streptococcus phage
Prot_431	422	A0A0H2UQ38	SP_1182	lactose phosphotransferase system repressor	OAB70136.1	AAK99871.1	OBX43801.1	ONG45459.1	OAB75096.1	OAB81293.1	ONG48098.1	OOS27510.1	OBX93679.1	OOS08627.1	OOS10612.1										1.01188		1.04855	1.03001	1.04465	0.857587	1.0478	1.03778	1.10457	0.984383	1.08113	1.0588	1.02418	0.99978					0.995255	1.00336	0.990297	1.02045	1.00915	0.941135	S. infantis
Prot_840	423	A0A0H2UQ38	SP_1182		OAB70136.1	AAK99871.1	OBX43801.1	ONG45459.1	OAB75096.1	OAB81293.1	ONG48098.1	OOS27510.1	OBX93679.1	OOS08627.1	OOS10612.1										1.01188		1.04855																1.09088	1.12645	1.07163				S. infantis
Prot_332	424	Q97QL9	SP_1184	6-phospho-beta-galactosidase	OAB70135.1	AAK99872.1	OBX43800.1	ONG45460.1	OAB75093.1	OAB81294.1	ONG48099.1	OOS27511.1	OBX93678.1	OOS08626.1	OOS10610.1										1.03847		1.02429	0.944738	0.937516	0.971653	0.979458	0.967339	0.980082				1.01025	0.980394	0.980644				1.02919	1.01907	1.02388	0.963987	1.00113	0.99436	S. parasanguinis
Prot_836	425	Q97QL9	SP_1184		OAB70135.1	AAK99872.1	OBX43800.1	ONG45460.1	OAB75093.1	OAB81294.1	ONG48099.1	OOS27511.1	OBX93678.1	OOS08626.1	OOS10610.1										1.03847		1.02429																1.12504	1.13237	1.14521				-
Prot_132	426	A0A0H2UQ49	SP_1185	PTS system, lactose-specific IIBC components	OAB70134.1	AAK99873.1	OBX43799.1	ONG45461.1	OAB75092.1	OAB81295.1	ONG48100.1	OOS27512.1	OBX93677.1	OOS08625.1	OOS10609.1	1.11541	1.11192	1.11421		1.01859	1.02945	1.01102	1.00716	1.00887	1.10987		1.1429	1.05998	1.02516	0.99701				0.910103	0.897005	0.936239	1.11169	1.10831	1.09761	0.92463	0.991219	0.940969	1.11607	1.12006	1.1217	1.0243	1.02394	1.06434	S. infantis
Prot_829	427	A0A0H2UQ49	SP_1185	PTS system, lactose-specific IIA component	OAB70134.1	AAK99873.1	OBX43799.1	ONG45461.1	OAB75092.1	OAB81295.1	ONG48100.1	OOS27512.1	OBX93677.1	OOS08625.1	OOS10609.1	1.11541	1.11192	1.11421		1.01859	1.02945				1.10987		1.1429													0.92463	0.991219	0.940969							Streptococcus phage
Prot_76	428	A0A0H2UQA1	SP_1186		OAB70133.1	AAK99874.1	OBX43798.1	ONG45462.1	OAB75091.1	OAB81296.1	ONG48101.1	OOS27513.1	OBX93676.1	OOS08624.1	OOS10608.1							1.05733	0.953898	0.963542	1.09672		1.15147	0.819062	0.855965		0.966793	0.927935		0.95778	0.920183	0.92823		1.03891	1.10339				1.04388	1.02053	1.03356	0.959111	0.991897	1.05118	S. infantis
Prot_830	429	A0A0H2UQA1	SP_1186		OAB70133.1	AAK99874.1	OBX43798.1	ONG45462.1	OAB75091.1	OAB81296.1	ONG48101.1	OOS27513.1	OBX93676.1	OOS08624.1	OOS10608.1										1.09672		1.15147																0.910662	0.942126					Streptococcus phage
Prot_451	430	A0A0H2UQA0	SP_1187	transcription antiterminator LacT	OAB70132.1	AAK99875.1	OBX43797.1	ONG45463.1	OAB75090.1	OAB81297.1	ONG48102.1	OOS27514.1	OBX93675.1	OOS08623.1	OOS10607.1										0.972032		0.972927				0.964663	0.944188	0.920591				1.06533	1.04444	1.02408				0.812635		0.934003	0.959219	0.909661	0.931259	S. infantis
Prot_850	431	A0A0H2UQA0	SP_1187		OAB70132.1	AAK99875.1	OBX43797.1	ONG45463.1	OAB75090.1	OAB81297.1	ONG48102.1	OOS27514.1	OBX93675.1	OOS08623.1	OOS10607.1										0.972032		0.972927																0.874265		0.868649				S. infantis
Prot_67	432	Q97QL3	SP_1190	tagatose 1,6-diphosphate aldolase	OAB70131.1	AAK99876.1	OBX43795.1	ONG45464.1	OAB75089.1	OAB81298.1	ONG48103.1	OOS27516.1	OBX93673.1	OOS08622.1	OOS10606.1	1.05281	1.09356	1.06126	0.972976	1.01061	1.00713	1.06771	1.0692	1.06464	1.18299		1.18463	1.12835	1.1611	1.13228	1.18157	1.17297	1.14162	1.07674	1.12109	1.10685	1.16241	1.17919	1.15447	1.15788	1.14505	1.14457	1.15914	1.14694	1.17247	1.19053	1.17543	1.15233	S. gordonii
Prot_825	433	Q97QL3	SP_1190		OAB70131.1	AAK99876.1	OBX43795.1	ONG45464.1	OAB75089.1	OAB81298.1	ONG48103.1	OOS27516.1	OBX93673.1	OOS08622.1	OOS10606.1	1.05281	1.09356	1.06126	0.972976	1.01061	1.00713				1.18299		1.18463													1.15788	1.14505	1.14457							S. danieliae
Prot_267	434	Q97QL1	SP_1192	galactose-6-phosphate isomerase, LacB subunit	OAB70129.1	AAK99878.1	OBX43793.1	ONG45466.1	OAB75087.1	OAB81300.1	ONG48105.1	OOS27518.1	OBX93671.1	OOS08620.1	OOS10604.1	0.975407	0.986041	0.971934				0.908097	0.972388	0.959319	0.903955		0.868323	0.960147	0.974296	0.893964	0.932197	0.974199			0.818341	0.786186	0.965949	0.892313		1.00433	0.995283	1.01601	0.977232	0.968863	0.955206	0.915679		0.92939	S. infantis
Prot_868	435	Q97QL1	SP_1192		OAB70129.1	AAK99878.1	OBX43793.1	ONG45466.1	OAB75087.1	OAB81300.1	ONG48105.1	OOS27518.1	OBX93671.1	OOS08620.1	OOS10604.1	0.975407	0.986041	0.971934							0.903955		0.868323													1.00433	0.995283	1.01601		0.97477	0.965526				S. infantis
Prot_113	436	Q97QL0	SP_1193	galactose-6-phosphate isomerase, LacA subunit	OAB70128.1	AAK99879.1	OBX43792.1	ONG45467.1	OAB75086.1	OAB81301.1	ONG48106.1	OOS27519.1	OBX93670.1	OOS08619.1	OOS10603.1	0.974366		1.00465		0.931708	0.913768	1.02424	1.01517	1.01066	1.04604		1.02214	0.926332	0.91265	1.02788	0.934116	0.933666	0.957192	0.967611	0.975924	0.9308	1.04623	0.959637	1.04356	1.01373	0.964035	0.998534	1.09193	1.05616	1.08206	1.00911	0.998225	1.01899	S. infantis
Prot_834	437	Q97QL0	SP_1193		OAB70128.1	AAK99879.1	OBX43792.1	ONG45467.1	OAB75086.1	OAB81301.1	ONG48106.1	OOS27519.1	OBX93670.1	OOS08619.1	OOS10603.1	0.974366		1.00465		0.931708	0.913768				1.04604		1.02214													1.01373	0.964035	0.998534	0.902019		0.871714				Streptococcus phage
Prot_275	438	Q97QK5	SP_1200	GTP-binding protein LepA	OAB70124.1	AAK99885.1	OBX46053.1	ONG45471.1	OAB74312.1	OAB81306.1	ONG48112.1	OOS27456.1	OBX93665.1	OOS12797.1	OOS16084.1							0.896588	0.908273	0.899511	0.85791		0.886772	0.904048	0.906583		0.942173	0.947015		0.925048	0.931812	0.907219	0.915192	0.921361	0.928265										S. infantis
Prot_886	439	A0A0H2UQ59	SP_1202	DNA repair protein RecN	OAB70122.1	AAK99887.1	OBX46051.1	ONG45473.1	OAB74310.1	OAB81308.1	ONG48114.1	OOS27454.1	OBX93663.1	OOS12795.1	OOS16086.1																																		Streptococcus mitis
Prot_370	440	A0A0H2UQB4	SP_1203	putative transcriptional repressor	OAB70121.1	AAK99888.1	OBX46050.1	ONG45474.1	OAB74309.1	OAB81309.1	ONG48115.1	OOS27453.1	OBX93662.1	OOS12794.1	OOS16087.1										0.960935		0.980107	0.916569	0.947847		0.958174	0.963388		0.905023	0.99494	1.02961	0.943514	0.980356	0.951249	0.870436		0.870489	0.959919	0.988217	0.977945	0.970455	0.964128	0.872119	S. infantis
Prot_855	441	A0A0H2UQB4	SP_1203		OAB70121.1	AAK99888.1	OBX46050.1	ONG45474.1	OAB74309.1	OAB81309.1	ONG48115.1	OOS27453.1	OBX93662.1	OOS12794.1	OOS16087.1										0.960935		0.980107													0.870436		0.870489	0.90234	0.927916					S. gordonii
Prot_531	442	P67465	SP_1206	exodeoxyribonuclease VII, small subunit	OAB70118.1	AAK99891.1	OBX46047.1	ONG45477.1	OAB74306.1	OAB81312.1	ONG48118.1	OOS27450.1	OBX93659.1	OOS12791.1	OOS16090.1										0.941954		0.928837							0.879569	0.889701	0.896259							0.906728	0.907746	0.900705				S. infantis
Prot_859	443	P67465	SP_1206		OAB70118.1	AAK99891.1	OBX46047.1	ONG45477.1	OAB74306.1	OAB81312.1	ONG48118.1	OOS27450.1	OBX93659.1	OOS12791.1	OOS16090.1										0.941954		0.928837																1.01895	1.06704	1.04089				Streptococcus spp.
Prot_722	444	Q97QJ8	SP_1207	exodeoxyribonuclease VII, large subunit	OAB70117.1	AAK99892.1	OBX46046.1	ONG45478.1	OAB74305.1	OAB81313.1	ONG48119.1	OOS27449.1	OBX93658.1	OOS12790.1	OOS16091.1										0.865404		0.859503																						S. gordonii
Prot_369	445	Q97QJ3	SP_1212	tRNA pseudouridine synthase B	OAB70113.1	AAK99895.1	OBX46042.1	ONG45481.1	OAB74301.1	OAB81317.1	ONG48122.1	OOS27445.1	OBX93655.1	OOS12786.1	OOS16094.1																						0.970398	0.962225	0.978413				0.791709	0.812748	0.870514				S. infantis
Prot_608	446	A0A0H2UQB9	SP_1213	conserved domain protein	OAB70112.1	AAK99897.1	OBX46041.1	ONG45482.1	OAB74300.1	OAB81318.1	ONG48123.1	OOS27444.1	OBX93654.1	OOS12785.1	OOS16095.1										0.922001		0.915672										1.04106	1.04605	1.02627				0.889023	0.903832	0.925877				S. gordonii
Prot_864	447	A0A0H2UQB9	SP_1213		OAB70112.1	AAK99897.1	OBX46041.1	ONG45482.1	OAB74300.1	OAB81318.1	ONG48123.1	OOS27444.1	OBX93654.1	OOS12785.1	OOS16095.1										0.922001		0.915672																	0.933669	1.00525				S. infantis
Prot_368	448	A0A0H2UQC3	SP_1218	conserved hypothetical protein	OAB70110.1	AAK99901.1	OBX46039.1	ONG45484.1	OAB74298.1	OAB81320.1	ONG48125.1	OOS27967.1	OBX93652.1	OOS12781.1	OOS16097.1		0.964365	0.958353							0.986156		0.960833	0.95817	0.916975	0.962243	0.940414	0.929804					0.945989	0.920621	0.912544				0.90637	0.951314	0.968199				S. infantis
Prot_844	449	A0A0H2UQC3	SP_1218		OAB70110.1	AAK99901.1	OBX46039.1	ONG45484.1	OAB74298.1	OAB81320.1	ONG48125.1	OOS27967.1	OBX93652.1	OOS12781.1	OOS16097.1		0.964365	0.958353							0.986156		0.960833																	0.905194	0.90581				Streptococcus spp.
Prot_193	450	P72524	SP_1219	DNA gyrase, A subunit	OAB70109.1	AAK99902.1	OBX46038.1	ONG45485.1	OAB74297.1	OAB81321.1	ONG48126.1	OOS27968.1	OBX93651.1	OOS12780.1	OOS16098.1	0.917457	0.963079	0.928855				0.967491	0.988268	0.982319	1.01933		0.983883	0.984734	0.945876	0.923709	0.963037	0.97707	0.999909	0.900933	0.869134	0.909435	1.04979	1.05658	1.03757	0.965511	0.984003	0.894119	1.03031	1.03485	1.04696	0.99777	1.00925	0.980345	S. infantis
Prot_838	451	P72524	SP_1219		OAB70109.1	AAK99902.1	OBX46038.1	ONG45485.1	OAB74297.1	OAB81321.1	ONG48126.1	OOS27968.1	OBX93651.1	OOS12780.1	OOS16098.1	0.917457	0.963079	0.928855							1.01933		0.983883													0.965511	0.984003	0.894119	0.888794	0.98273	0.982506				-
Prot_56	452	P0A3M9	SP_1220	L-lactate dehydrogenase	OAB70108.1	AAK99903.1	OBX46037.1	ONG45486.1	OAB74296.1	OAB81322.1	ONG48127.1	OOS27969.1	OBX93650.1	OOS12779.1	OOS16099.1	1.08912	1.05807	1.05912	1.07291	1.05742	1.08202	1.07993	1.00939	1.00049	1.11379		1.08375	1.13377	1.14604	1.11909	1.05934	1.0362	0.99718	1.11498	1.09752	1.15356	1.09908	1.11047	1.12692	1.01836	1.06699	1.03652	1.10489	1.1209	1.09499	1.05728	1.05839	1.04034	S. gordonii
Prot_828	453	P0A3M9	SP_1220		OAB70108.1	AAK99903.1	OBX46037.1	ONG45486.1	OAB74296.1	OAB81322.1	ONG48127.1	OOS27969.1	OBX93650.1	OOS12779.1	OOS16099.1	1.08912	1.05807	1.05912	1.07291	1.05742	1.08202				1.11379		1.08375													1.01836	1.06699	1.03652	0.901417	0.997841	0.956596				S. infantis
Prot_904	454	A0A0H2UQC4	SP_1221	putative type II restriction endonuclease		AAK99904.1				OAB81323.1																																	0.836056	0.838128	0.875843				Streptococcus spp.
Prot_589	455	A0A0H2UQ68	SP_1227	DNA-binding response regulator	OAB70105.1	AAK99910.1	OBX46033.1	ONG45489.1	OAB74292.1	OAB81327.1	ONG48131.1	OOS27973.1	OBX93646.1	OOS12773.1	OOS16103.1										0.933564		0.857917																						S. infantis
Prot_863	456	A0A0H2UQ68	SP_1227		OAB70105.1	AAK99910.1	OBX46033.1	ONG45489.1	OAB74292.1	OAB81327.1	ONG48131.1	OOS27973.1	OBX93646.1	OOS12773.1	OOS16103.1										0.933564		0.857917																1.08353	1.11307	1.1127				S. infantis
Prot_640	457	A0A0H2UQ78	SP_1230	conserved hypothetical protein	OAB70102.1	AAK99913.1	OBX46030.1	ONG45492.1	OAB74289.1	OAB81330.1	ONG48134.1	OOS27976.1	OBX93643.1	OOS12770.1	OOS16106.1										0.940173		0.933595							0.782275	0.857371		0.952786		0.92465				0.903574	0.914878	0.893865				S. infantis
Prot_861	458	A0A0H2UQ78	SP_1230		OAB70102.1	AAK99913.1	OBX46030.1	ONG45492.1	OAB74289.1	OAB81330.1	ONG48134.1	OOS27976.1	OBX93643.1	OOS12770.1	OOS16106.1										0.940173		0.933595																0.941583	1.01944	1.00925				S. infantis
Prot_795	459	A0A0H2UQF2	SP_1236	acetyltransferase, GNAT family	OAB70096.1	AAK99919.1	OBX46024.1	ONG45498.1	OAB74283.1	OAB81336.1	ONG48140.1	OOS27982.1	OBX93638.1	OOS12764.1	OOS16112.1										0.883634		0.893386																0.839248	0.833749					S. parasanguinis
Prot_871	460	A0A0H2UQF2	SP_1236		OAB70096.1	AAK99919.1	OBX46024.1	ONG45498.1	OAB74283.1	OAB81336.1	ONG48140.1	OOS27982.1	OBX93638.1	OOS12764.1	OOS16112.1										0.883634		0.893386																1.0998	1.14629	1.09877				S. infantis
Prot_771	461	Q54986	SP_1238	excinuclease ABC, subunit B	OAB70094.1	AAK99921.1	OBX46023.1	ONG45500.1	OAB74281.1	OAB81338.1	ONG48142.1	OOS27984.1	OBX93636.1	OOS12762.1	OOS16114.1																																		S. infantis
Prot_281	462	A0A0H2UQ91	SP_1241	amino acid ABC transporter, amino acid-binding protein/permease protein	OAB70092.1	AAK99923.1	OBX46021.1	ONG45502.1	OAB74279.1	OAB81340.1	ONG48144.1	OOS27986.1	OBX93634.1	OOS12760.1	OOS16116.1							0.888338	0.945889	0.959734				0.944195	0.997598														0.979685	1.00286	1.00105				Streptococcus spp.
Prot_879	463	A0A0H2UQ91	SP_1241		OAB70092.1	AAK99923.1	OBX46021.1	ONG45502.1	OAB74279.1	OAB81340.1	ONG48144.1	OOS27986.1	OBX93634.1	OOS12760.1	OOS16116.1																												0.928165	0.93236	0.94687				-
Prot_276	464	A0A0H2UQ97	SP_1242	amino acid ABC transporter, ATP-binding protein	OAB70091.1	AAK99924.1	OBX46020.1	ONG45503.1	OAB74278.1	OAB81341.1	ONG48145.1	OOS27987.1	OBX93633.1	OOS12759.1	OOS16117.1							0.892883	0.918949	0.921042	0.977388		0.963994	1.07686	1.06402	0.958221							0.973746	1.00006	0.957018				0.949681	0.997577	0.95102				Streptococcus spp.
Prot_847	465	A0A0H2UQ97	SP_1242		OAB70091.1	AAK99924.1	OBX46020.1	ONG45503.1	OAB74278.1	OAB81341.1	ONG48145.1	OOS27987.1	OBX93633.1	OOS12759.1	OOS16117.1										0.977388		0.963994																1.0618	1.04703	1.04004				S. gordonii
Prot_145	466	O54537	SP_1243	glucose-6-phosphate 1-dehydrogenase	OAB70090.1	AAK99925.1	OBX46019.1	ONG45504.1	OAB74277.1	OAB81342.1	ONG48146.1	OOS27988.1	OBX93632.1	OOS12758.1	OOS16118.1							0.998264	0.954205		1.06729		1.06026	0.944226	0.955707	0.922474	1.15539	1.14034	1.17358	1.01608	0.980577	0.989662	1.05632	1.0434	1.06866		0.931545	0.916925	1.02901	1.03661	1.01642	0.9425	0.947976	0.974848	S. infantis
Prot_832	467	O54537	SP_1243		OAB70090.1	AAK99925.1	OBX46019.1	ONG45504.1	OAB74277.1	OAB81342.1	ONG48146.1	OOS27988.1	OBX93632.1	OOS12758.1	OOS16118.1										1.06729		1.06026														0.931545	0.916925		0.943865	0.962333				-
Prot_367	468	A0A0H2UQF6	SP_1244	signal recognition particle-docking protein FtsY	OAB70089.1	AAK99926.1	OBX46018.1	ONG45505.1	OAB74276.1	OAB81343.1	ONG48147.1	OOS28024.1	OBX93631.1	OOS12756.1	OOS16119.1								0.906458	0.89855	0.914469		0.918966										0.953066	0.962176	0.92023					0.920472	0.910923	0.914921	0.919324	0.900548	S. infantis
Prot_866	469	A0A0H2UQF6	SP_1244		OAB70089.1	AAK99926.1	OBX46018.1	ONG45505.1	OAB74276.1	OAB81343.1	ONG48147.1	OOS28024.1	OBX93631.1	OOS12756.1	OOS16119.1										0.914469		0.918966																1.20313	1.1981	1.1959				S. infantis
Prot_366	470	A0A0H2UQG7	SP_1245	Cof family protein	OAB70088.1	AAK99927.1	OBX46017.1	ONG45506.1	OAB74275.1	OAB81344.1	ONG48148.1	OOS28023.1	OBX93630.1	OOS12755.1	OOS16120.1																						0.926312	0.918165											S. infantis
Prot_519	471	A0A0H2UQ93	SP_1247	conserved hypothetical protein	OAB70086.1	AAK99929.1	OBX46015.1	ONG45508.1	OAB74273.1	OAB81346.1	ONG48150.1	OOS28021.1	OBX93622.1	OOS12753.1	OOS16122.1										0.961916		0.960296										0.920685		0.925722				0.899021	0.886206	0.905566				S. infantis
Prot_854	472	A0A0H2UQ93	SP_1247		OAB70086.1	AAK99929.1	OBX46015.1	ONG45508.1	OAB74273.1	OAB81346.1	ONG48150.1	OOS28021.1	OBX93622.1	OOS12753.1	OOS16122.1										0.961916		0.960296																1.20313	1.1981	1.1959				S. infantis
Prot_422	473	Q97QG6	SP_1248	ribonuclease III	OAB70085.1	AAK99930.1	OBX46014.1	ONG45509.1	OAB74272.1	OAB81347.1	ONG48151.1	OOS28020.1	OBX93621.1	OOS12752.1	OOS16123.1										1.0354		1.02434				0.986594	1.02109	1.00629		0.994451	0.988205										1.05075	1.04533	0.999967	S. infantis
Prot_365	474	Q97QG5	SP_1249	guanosine monophosphate reductase	OAB70084.1	AAK99931.1	OBX46013.1	ONG45510.1	OAB74271.1	OAB81348.1	ONG48152.1	OOS28019.1	OBX93620.1	OOS12751.1	OOS16124.1										0.957258		0.971477	0.857612	0.887077					0.917865	0.929229	0.956244	0.972902	0.919964	0.950623				1.02289	1.02981	1.02582				S. infantis
Prot_856	475	Q97QG5	SP_1249		OAB70084.1	AAK99931.1	OBX46013.1	ONG45510.1	OAB74271.1	OAB81348.1	ONG48152.1	OOS28019.1	OBX93620.1	OOS12751.1	OOS16124.1										0.957258		0.971477																						S. infantis
Prot_907	476	A0A0H2UQG1	SP_1251	putative endonuclease	OAB70083.1	AAK99933.1	OBX46012.1	ONG45511.1		OAB81350.1		OOS28018.1		OOS12749.1					0.995852	0.935661	0.952943																												S. infantis
Prot_693	477	A0A0H2UQH1	SP_1263	DNA topoisomerase I	OAB70073.1	AAK99944.1	OBX46002.1	ONG45521.1	OAB74262.1	OAB81359.1	ONG48161.1	OOS28011.1	OBX93608.1	OOS12740.1	OOS16134.1																						0.862135		0.881622										S. infantis
Prot_488	478	A0A0H2UQI4	SP_1264	conserved domain protein	OAB70072.1	AAK99945.1	OBX46001.1	ONG45522.1	OAB74261.1	OAB81360.1	ONG48162.1	OOS28010.1	OBX93607.1	OOS12739.1	OOS16135.1				0.8735	0.891346	0.922423							0.935279	0.901607	0.831853							1.00945	1.00217	1.01128				0.974195	1.02093	1.00035	0.842478		0.910343	-
Prot_901	479	A0A0H2UQI4	SP_1264		OAB70072.1	AAK99945.1	OBX46001.1	ONG45522.1	OAB74261.1	OAB81360.1	ONG48162.1	OOS28010.1	OBX93607.1	OOS12739.1	OOS16135.1				0.8735	0.891346	0.922423																						0.836407		0.914979				S. parasanguinis
Prot_316	480	A0A0H2UQB5	SP_1267	licC protein	OAB70070.1	AAK99948.1	OBX43188.1	ONG45524.1	OAB74259.1	OAB81362.1	ONG48164.1	OOS26992.1	OBX93605.1	OOS12737.1	OOS16137.1	0.958528	0.977982	0.988593		0.90987	0.898674		0.893224	0.934776	1.00121		1.01617	1.15246	0.971786	1.3504	0.948128	0.94357			1.02857	0.940332	1.0185	0.981417	0.995748				1.01146	1.00947	1.02837	0.983341	0.932311	0.954215	S. infantis
Prot_841	481	A0A0H2UQB5	SP_1267		OAB70070.1	AAK99948.1	OBX43188.1	ONG45524.1	OAB74259.1	OAB81362.1	ONG48164.1	OOS26992.1	OBX93605.1	OOS12737.1	OOS16137.1	0.958528	0.977982	0.988593		0.90987	0.898674				1.00121		1.01617																0.834519		0.844134				S. infantis
Prot_317	482	A0A0H2UQJ0	SP_1269	choline kinase	OAB70068.1	AAK99950.1	OBX43190.1	ONG45526.1	OAB74257.1	OAB81364.1	ONG48166.1	OOS26990.1	OBX93603.1	OOS12735.1	OOS16139.1	0.995892	1.04129	1.0307	1.00868	0.983878	1.01313		0.981223	0.989233	1.06681		1.04144	0.871866	0.970923	0.968616	0.95493	0.954975	0.981888	0.975768	1.00973	0.945242	1.07268	1.08894	1.059	0.948596	0.928419	0.921359	1.04633	1.0392	1.03556	0.911225	0.947065	0.941012	S. infantis
Prot_833	483	A0A0H2UQJ0	SP_1269		OAB70068.1	AAK99950.1	OBX43190.1	ONG45526.1	OAB74257.1	OAB81364.1	ONG48166.1	OOS26990.1	OBX93603.1	OOS12735.1	OOS16139.1	0.995892	1.04129	1.0307	1.00868	0.983878	1.01313				1.06681		1.04144													0.948596	0.928419	0.921359	0.834519		0.844134				Streptococcus spp.
Prot_912	484	Q97QE5	SP_1271	putative 2-C-methyl-D-erythritol 4-phosphate cytidylyltransferase	OAB70066.1	AAK99952.1	OBX43192.1	ONG45528.1	OAB74255.1	OAB81366.1	ONG48168.1	OOS26988.1	OBX93601.1	OOS12733.1	OOS16141.1	0.948992	0.954511	0.948523																															S. infantis
Prot_427	485	A0A0H2UQC0	SP_1273	licD1 protein	OAB70064.1	AAK99954.1	OBX43194.1	ONG45530.1	OAB74253.1	OAB81368.1	ONG48170.1	OOS26986.1	OBX93599.1	OOS12731.1	OOS16143.1																1.14374	1.12584	1.19586													1.02688	1.01105	1.05959	-
Prot_633	486	A0A0H2UQI0	SP_1274	licD2 protein	OAB70063.1	AAK99955.1		ONG45531.1	OAB74252.1	OAB81369.1	ONG48171.1	OOS26985.1	OBX93598.1	OOS12730.1	OOS16144.1										0.941121		0.943508										0.96418	0.972111	0.959327				0.761607	0.784742	0.899725				-
Prot_860	487	A0A0H2UQI0	SP_1274		OAB70063.1	AAK99955.1		ONG45531.1	OAB74252.1	OAB81369.1	ONG48171.1	OOS26985.1	OBX93598.1	OOS12730.1	OOS16144.1										0.941121		0.943508																0.809292	0.787057	0.789642				Streptococcus spp.
Prot_136	488	Q97QE4	SP_1275	carbamoyl-phosphate synthase, large subunit	OAB70062.1	AAK99956.1	OBX43195.1	ONG45532.1	OAB74251.1	OAB81370.1	ONG48172.1	OOS26984.1	OBX93597.1	OOS12729.1	OOS16145.1	1.03355	1.03647	1.0328				1.00377	0.980498	1.03893	1.00017		0.99609	1.08147	1.07254	1.07825	0.965947	0.94441		0.851745	0.951534	0.964863	1.05794	1.07218	1.07108	0.86082	0.962817	0.946077	1.01901	1.02116	1.01004	0.974246	0.953377	0.971845	S. infantis
Prot_842	489	Q97QE4	SP_1275		OAB70062.1	AAK99956.1	OBX43195.1	ONG45532.1	OAB74251.1	OAB81370.1	ONG48172.1	OOS26984.1	OBX93597.1	OOS12729.1	OOS16145.1	1.03355	1.03647	1.0328							1.00017		0.99609													0.86082	0.962817	0.946077							S. parasanguinis
Prot_318	490	P63733	SP_1276	carbamoyl-phosphate synthase, small subunit	OAB70061.1	AAK99957.1	OBX43196.1	ONG45533.1	OAB74250.1	OAB81371.1	ONG48173.1	OOS26983.1	OBX93596.1	OOS12728.1	OOS16146.1													1.04142	1.02085	0.938823							0.841749	0.897332											S. infantis
Prot_226	491	Q97QE2	SP_1277	aspartate carbamoyltransferase	OAB70060.1	AAK99958.1	OBX43197.1	ONG45534.1	OAB74249.1	OAB81372.1	ONG48174.1	OOS26982.1	OBX93595.1	OOS12727.1	OOS16147.1							0.945627		0.928029													0.948731	0.937267	0.910883										S. infantis
Prot_206	492	P65946	SP_1278	pyrimidine operon regulatory protein	OAB70059.1	AAK99959.1	OBX43198.1	ONG45535.1	OAB74248.1	OAB81373.1	ONG48175.1	OOS26981.1	OBX93594.1	OOS12726.1	OOS16148.1	1.01293	1.00686	1.033				0.958051	0.998387	1.00756	0.97031		0.952951	0.991746	1.08887	1.01559	0.967302	0.945665		0.95832		0.972622	0.959017	0.988803	1.00346				1.018	0.988705	1.00859				S. parasanguinis
Prot_852	493	P65946	SP_1278		OAB70059.1	AAK99959.1	OBX43198.1	ONG45535.1	OAB74248.1	OAB81373.1	ONG48175.1	OOS26981.1	OBX93594.1	OOS12726.1	OOS16148.1	1.01293	1.00686	1.033							0.97031		0.952951																0.94962	0.990993	0.946504				S. gordonii
Prot_587	494	A0A0H2UQB7	SP_1280	conserved hypothetical protein	OAB70057.1	AAK99961.1	OBX43200.1	ONG45537.1	OAB74246.1	OAB81375.1	ONG48177.1	OOS26979.1	OBX93592.1	OOS12724.1	OOS16150.1																						0.91206	0.891668	0.935791										S. infantis
Prot_319	495	A0A0H2UQI3	SP_1284	lemA protein	OAB70054.1	AAK99966.1	OBX43203.1	ONG45541.1	OAB74242.1	OAB81379.1	ONG48181.1	OOS26975.1	OBX93589.1	OOS12720.1	OOS16153.1													0.874214	0.807483								0.934438	0.921547	0.882301					0.902468	0.850399				Streptococcus spp.
Prot_670	496	Q97QD4	SP_1285	glucose-inhibited division protein B	OAB70053.1	AAK99967.1	OBX43204.1	ONG45542.1	OAB74241.1	OAB81380.1	ONG48182.1	OOS26974.1	OBX93588.1	OOS12719.1	OOS16154.1																						0.920363		0.926132										S. infantis
Prot_320	497	A0A0H2UQC2	SP_1287	signal recognition particle protein	OAB70052.1	AAK99969.1	OBX43205.1	ONG45543.1	OAB74240.1	OAB81381.1	ONG48183.1	OOS26973.1	OBX93587.1	OOS12717.1	OOS16155.1					0.903781	0.886067		0.920931	0.917702	1.03426		1.04196	0.887835	0.879966		0.975607	0.978022	0.92512	0.980318	1.03314	1.0362	1.03314	1.0353	0.99273				0.99662	0.992937	0.991295	1.00076	1.01423	0.984842	S. infantis
Prot_837	498	A0A0H2UQC2	SP_1287		OAB70052.1	AAK99969.1	OBX43205.1	ONG45543.1	OAB74240.1	OAB81381.1	ONG48183.1	OOS26973.1	OBX93587.1	OOS12717.1	OOS16155.1					0.903781	0.886067				1.03426		1.04196																0.990727	1.01243					S. infantis
Prot_254	499	A0A0H2UQI8	SP_1291	Cof family protein	OAB70048.1	AAK99973.1	OBX43209.1	ONG45547.1	OAB74236.1	OAB81385.1	ONG48187.1	OOS26969.1	OBX93583.1	OOS12713.1	OOS16161.1							0.914587	0.951036	0.957996	0.978725		0.965354				0.964864	0.971463	0.917127	0.970986	0.967947	0.97571	1.04585	1.03394	1.00706				0.979956	0.993823	0.994607	0.989222	0.978876	0.949603	S. infantis
Prot_846	500	A0A0H2UQI8	SP_1291		OAB70048.1	AAK99973.1	OBX43209.1	ONG45547.1	OAB74236.1	OAB81385.1	ONG48187.1	OOS26969.1	OBX93583.1	OOS12713.1	OOS16161.1										0.978725		0.965354																						S. infantis
Prot_250	501	Q97QC6	SP_1293	ribosomal protein L19	OAB70043.1	AAK99974.1	OBX43211.1	ONG45548.1	OAB74234.1	OAB81386.1	ONG48188.1	OOS26968.1	OBX93581.1	OOS12712.1	OOS16162.1	1.0822	1.07244	0.998388	0.894194	0.988207	0.980017	0.92374	1.06886	1.06961	0.976439		0.989297	1.13667	1.11387	1.04886	1.01881	1.03747	0.960575		1.08504	1.09156	1.05683	0.995275	0.927847	1.09438	1.11762	1.06805	0.996681	1.04952	1.01285	1.02456	0.992862	0.942226	S. infantis
Prot_849	502	Q97QC6	SP_1293		OAB70043.1	AAK99974.1	OBX43211.1	ONG45548.1	OAB74234.1	OAB81386.1	ONG48188.1	OOS26968.1	OBX93581.1	OOS12712.1	OOS16162.1	1.0822	1.07244	0.998388	0.894194	0.988207	0.980017				0.976439		0.989297													1.09438	1.11762	1.06805	0.941342	0.877924	0.862757				S. infantis
Prot_252	503	A0A0H2UQC7	SP_1296	putative chorismate mutase	OAB70040.1	AAK99977.1	OBX43214.1	ONG45551.1	OAB74231.1	OAB81389.1	ONG48191.1	OOS26965.1	OBX93578.1	OOS12709.1	OOS16165.1							0.916971		0.94524	0.895521		0.941544	0.89188	0.904876						0.871294	0.940609	0.904086	0.902934	0.930623	0.847748	0.91222	0.842929	0.939318	0.926263					S. infantis
Prot_869	504	A0A0H2UQC7	SP_1296		OAB70040.1	AAK99977.1	OBX43214.1	ONG45551.1	OAB74231.1	OAB81389.1	ONG48191.1	OOS26965.1	OBX93578.1	OOS12709.1	OOS16165.1										0.895521		0.941544													0.847748	0.91222	0.842929							S. infantis
Prot_321	505	A0A0H2UQC6	SP_1297	flavodoxin	OAB70039.1	AAK99978.1	OBX43215.1	ONG45552.1	OAB74230.1	OAB81390.1	ONG48192.1	OOS26964.1	OBX93577.1	OOS12708.1	OOS16166.1										0.949262		0.997981					0.9454	0.956665				0.97308	0.950506	1.02874					0.922362	0.941956	0.931131	0.938096	0.986443	S. infantis
Prot_857	506	A0A0H2UQC6	SP_1297		OAB70039.1	AAK99978.1	OBX43215.1	ONG45552.1	OAB74230.1	OAB81390.1	ONG48192.1	OOS26964.1	OBX93577.1	OOS12708.1	OOS16166.1										0.949262		0.997981																0.923355	0.961999	0.939293				S. infantis
Prot_139	507	P66200	SP_1299	ribosomal protein L31	OAB70037.1	AAK99980.1	OBX43217.1	ONG45554.1	OAB74228.1	OAB81392.1	ONG48194.1	OOS26962.1	OBX93575.1	OOS12706.1	OOS16168.1	1.03445	1.05849	1.04838	0.930554	0.946742	0.945866	1.00225	1.01664	1.00447	1.12889		1.08338	1.07923	1.09241	1.08153	1.04631	1.05283	1.0066	1.13198	1.04221	1.24108	1.07329	1.11546	1.02494	1.0239	1.16007	1.15434	1.18437	1.17044	1.14243	1.08545	1.08323	1.01297	S. sanguinis
Prot_827	508	P66200	SP_1299		OAB70037.1	AAK99980.1	OBX43217.1	ONG45554.1	OAB74228.1	OAB81392.1	ONG48194.1	OOS26962.1	OBX93575.1	OOS12706.1	OOS16168.1	1.03445	1.05849	1.04838	0.930554	0.946742	0.945866				1.12889		1.08338													1.0239	1.16007	1.15434							-
Prot_542	509	A0A0H2UQJ3	SP_1300	hypothetical protein	OAB70036.1	AAK99981.1	OBX43218.1	ONG45555.1	OAB74227.1	OAB81393.1	ONG48195.1	OOS26961.1	OBX93574.1	OOS12705.1	OOS16169.1																1.0836	1.04205	1.00418																-
Prot_550	510	A0A0H2UQJ7	SP_1306	NADP-specific glutamate dehydrogenase	OAB70033.1	AAK99984.1	OBX43220.1	ONG45081.1	OAB74225.1	OAB81396.1	ONG48686.1	OOS28430.1	OBX93571.1	OOS12703.1	OOS16172.1																1.01569	1.00882	1.02977										0.925017	0.932828	0.943748				S. gordonii
Prot_576	511	A0A0H2UR28|A0A0H2UQL2	SP_1676		OAB68983.1	AAL00324.1|AAK99989.1	OBX38369.1	ONG45078.1|ONG46311.1	OAB72269.1	OAB73014.1	ONG49245.1	OOS26918.1	OBX91530.1	OOS09624.1|OOS12682.1	OOS12053.1																0.847377	0.835729											0.940985	0.916274	0.958384				S. infantis
Prot_845	512	A0A0H2UQP8	SP_1341	ABC transporter, ATP-binding protein		AAL00006.1		ONG44829.1	OAB70947.1	OAB80657.1	ONG48697.1	OOS27842.1													0.98468		0.939735																						Streptococcus spp.
Prot_31	513	P0A471	SP_1354	ribosomal protein L7/L12	OAB70031.1	AAL00015.1	OBX45512.1	ONG45982.1	OAB70942.1	OAB80662.1	ONG48704.1	OOS27847.1	OBX93568.1	OOS12678.1	OOS16174.1	1.19876	1.23975	1.22304	1.03909	1.01323	1.03018	1.1311	1.06272	1.08141	1.24694		1.29521	1.16192	1.24915	1.20008	1.23762	1.23813	1.21633	1.26662	1.23257	1.27424	1.23289	1.22355	1.2162	1.21672	1.21709	1.21931	1.286	1.26404	1.28381	1.18357	1.18307	1.16562	S. himalayensis
Prot_38	514	P66050	SP_1355	ribosomal protein L10	OAB70030.1	AAL00016.1	OBX45511.1	ONG45981.1	OAB70941.1	OAB80663.1	ONG48705.1	OOS27848.1	OBX93567.1	OOS12677.1	OOS16175.1	1.11782	1.12289	1.10621	0.957487	1.0061	0.977147	1.10941	1.09704	1.07916	1.24842		1.24583	1.10545	1.09272	1.10072	1.17453	1.17048	1.12057	1.23386	1.24547	1.25151	1.17936	1.18941	1.18619	1.17493	1.14612	1.17073	1.20068	1.21398	1.216	1.19681	1.19434	1.16787	Streptococcus spp.
Prot_591	515	A0A0H2UQG0	SP_1356	amidohydrolase family protein	OAB70029.1	AAL00018.1	OBX45510.1		OAB70940.1	OAB80664.1	ONG48706.1	OOS27849.1	OBX93566.1	OOS12801.1	OOS16176.1																																		S. infantis
Prot_449	516	A0A0H2UQN6	SP_1357	ABC transporter, ATP-binding/permease protein	OAB70028.1	AAL00019.1	OBX45509.1	ONG45980.1	OAB70939.1	OAB80665.1	ONG48707.1	OOS27850.1	OBX93565.1	OOS12676.1	OOS15231.1																															0.961346	0.959312	0.997601	-
Prot_360	517	P0A3Q9	SP_1359	peptide methionine sulfoxide reductase	OAB70026.1	AAL00021.1	OBX45507.1	ONG45978.1	OAB70937.1	OAB80667.1	ONG48709.1	OOS27852.1	OBX93563.1	OOS12674.1	OOS15233.1										0.980185		0.928358	1.0755	1.0766	0.871397	1.02631	1.01026	0.990877				0.993848	0.961505	0.931597		0.934697	0.989609	0.896341	0.875772	0.967172	0.986336	0.953382	0.934662	S. infantis
Prot_611	518	P0A3L7	SP_1360	homoserine kinase	OAB70025.1	AAL00022.1	OBX45506.1	ONG45976.1	OAB70935.1	OAB80668.1	ONG48710.1	OOS28231.1	OBX93561.1	OOS12672.1	OOS10989.1	0.910494		0.912334	0.877537	0.920269	0.943208							0.942923	1.02813	0.895105							1.01715	1.02766	1.00533										S. infantis
Prot_359	519	A0A0H2UQH0	SP_1361	homoserine dehydrogenase	OAB70024.1	AAL00023.1	OBX45505.1	ONG45975.1	OAB70934.1	OAB80669.1	ONG48711.1	OOS28232.1	OBX93560.1	OOS12671.1	OOS10990.1	0.88883	0.892977								0.979428		0.966381	1.01341	1.0383	1.03955	0.978723	0.985416	0.982006				0.936864	0.94829	0.955759	1.04734		0.990047	0.981723	0.940433	0.952085	1.00878	0.990965	0.987318	S. infantis
Prot_790	520	Q97Q68	SP_1362	putative transcriptional regulator MecA	OAB70023.1	AAL00024.1	OBX45504.1	ONG45974.1	OAB70933.1	OAB80670.1	ONG48712.1	OOS28233.1	OBX93559.1	OOS12670.1	OOS10991.1																			0.856936	0.775007														S. infantis
Prot_780	521	A0A0H2UQG8	SP_1363	conserved domain protein	OAB70022.1	AAL00025.1	OBX45503.1	ONG45973.1	OAB70932.1	OAB80671.1	ONG48713.1	OOS28234.1	OBX93558.1	OOS12669.1	OOS10992.1																																		-
Prot_668	522	A0A0H2UQH6	SP_1367	licD3 protein	OAB70144.1	AAL00029.1	OBX45523.1	ONG45987.1	OAB70963.1	OAB80778.1	ONG48785.1	OOS28293.1	OBX93690.1	OOS12665.1	OOS11110.1										0.830969		0.828869										0.922901	0.922838	0.917517										Gemella haemolysans
Prot_665	523	A0A0H2UQH2	SP_1368	psr protein	OAB70019.1	AAL00030.1	OBX45500.1	ONG45970.1	OAB70929.1	OAB80674.1	ONG48716.1	OOS28237.1	OBX93555.1	OOS12664.1	OOS10995.1										0.95677		0.960586										0.929602	0.924384	0.935672										S. infantis
Prot_456	524	Q9S400	SP_1371	3-phosphoshikimate 1-carboxyvinyltransferase	OAB70016.1	AAL00033.1	OBX45497.1	ONG45967.1	OAB70926.1	OAB80677.1	ONG48719.1	OOS28240.1	OBX93552.1	OOS12661.1	OOS10998.1										0.89688		0.891656				0.9572		0.930477				0.971763	0.969857	0.943405					0.869864	0.880648	0.947448	0.905222	0.898597	S. infantis
Prot_231	525	Q97Q59	SP_1372	conserved hypothetical protein	OAB70015.1	AAL00034.1	OBX45496.1	ONG45966.1	OAB70925.1	OAB80678.1	ONG48720.1	OOS28241.1	OBX93551.1	OOS12660.1	OOS10999.1	1.01871	1.08549		0.98122	0.968493	1.01329	0.942002	0.933946		1.09705		1.12617	1.00555	1.03434	1.02884	1.02952	1.03959	0.932836	1.02207	1.09262	1.09878	1.04305	1.06173	1.06082	1.045	1.03371	1.02725	1.11856	1.09657	1.08425				S. infantis
Prot_791	526	A0A0H2UQS5	SP_1373	prephenate dehydrogenase	OAB70014.1	AAL00035.1	OBX45495.1	ONG45965.1	OAB70924.1	OAB80679.1	ONG48721.1	OOS28242.1	OBX93550.1	OOS12659.1	OOS11000.1																			0.764515		0.841385													S. infantis
Prot_564	527	P0A2Y6	SP_1374	chorismate synthase	OAB70013.1	AAL00036.1	OBX45494.1	ONG45964.1	OAB70923.1	OAB80680.1	ONG48722.1	OOS28243.1	OBX93549.1	OOS12658.1	OOS11001.1													0.86838	0.907496		0.920626		0.871534				0.899549	0.910254	0.859463		0.873229	0.879141	0.874902	0.872812	0.887541				S. infantis
Prot_620	528	P63588	SP_1377	3-dehydroquinate dehydratase	OAB70010.1	AAL00039.1	OBX45491.1	ONG45961.1	OAB70920.1	OAB80683.1	ONG48725.1	OOS28246.1	OBX93546.1	OOS12655.1	OOS11004.1										0.947346		0.931439	0.890723	0.88405								0.991418	0.943101	0.955857					0.879438	0.896284				S. infantis
Prot_77	529	Q97Q48	SP_1383	alanyl-tRNA synthetase	OAB70006.1	AAL00044.1	OBX45487.1	ONG45957.1	OAB70916.1	OAB80688.1	ONG48728.1	OOS28250.1	OBX93542.1	OOS12649.1	OOS11008.1	0.966372	0.98767	0.980752	0.930071	0.9471	0.942966	1.05569	1.02899	1.04722	1.10204		1.10673	1.07568	1.05016	0.937329	1.08011	1.09773	1.07258	1.04701	1.02122	1.0364	1.10295	1.09222	1.11231	0.905653	0.963611	0.943681	1.1047	1.10433	1.08938	1.02855	1.0295	1.04865	S. infantis
Prot_545	530	A0A0H2UQI6	SP_1384	conserved hypothetical protein	OAB70005.1	AAL00045.1	OBX45486.1	ONG45956.1	OAB70915.1	OAB80689.1	ONG48729.1	OOS28251.1	OBX93541.1	OOS12648.1	OOS11009.1																1.05936	1.07496	1.11307																S. infantis
Prot_672	531	Q97Q42	SP_1389	spermidine/putrescine ABC transporter, ATP-binding protein	OAB70000.1	AAL00050.1	OBX45481.1	ONG45951.1	OAB70910.1	OAB80694.1	ONG48734.1	OOS28256.1	OBX93536.1	OOS12643.1	OOS11014.1																						0.91863	0.883034	0.904914				0.884422	0.862249	0.900959				S. sanguinis
Prot_702	532	A0A0H2UQR1	SP_1394	amino acid ABC transporter, amino acid-binding protein	OAB69995.1	AAL00055.1	OBX45476.1	ONG45947.1	OAB70905.1	OAB80699.1	ONG48738.1	OOS28261.1	OBX93531.1	OOS12638.1														1.03958	1.04623	0.998359					0.909536	0.923681				1.14933	1.15293	1.16541							S. infantis
Prot_169	533	A0A0H2UQU1	SP_1395	putative phosphate transport system regulatory protein PhoU	OAB69358.1	AAL00056.1	OBX45475.1	ONG46834.1	OAB70904.1	OAB80700.1	ONG48739.1	OOS28262.1	OBX93530.1	OOS12637.1	OOS11018.1	0.92714	0.958665	0.94913				0.982345	0.952494	0.938081	1.1277		1.13174	0.941288	0.96966	0.998746	1.00268	0.995227	0.982019	1.04644	1.01161	0.997543	1.03245	1.01539	1.02934	1.01842	0.951549	1.00056	1.03317	1.03632	1.03289	1.0137	1.01727	1.02108	S. infantis
Prot_441	534	P63373	SP_1396	putative phosphate ABC transporter, ATP-binding protein	OAB69359.1	AAL00057.1	OBX45474.1	ONG46833.1	OAB70903.1	OAB80701.1	ONG48740.1	OOS28263.1	OBX93529.1	OOS12636.1	OOS11019.1										0.953835		0.974061	0.829642	0.868911		1.00841	1.00289	1.03759	1.09813	1.02187	1.11143	0.984634	0.997893	0.957502				0.949057	1.09608	0.944758	0.974731	1.03238		S. infantis
Prot_732	535	Q97Q34	SP_1397	putative phosphate ABC transporter, ATP-binding protein	OAB69360.1	AAL00058.1	OBX45473.1	ONG46832.1	OAB70902.1	OAB80702.1	ONG48741.1	OOS28264.1	OBX93528.1	OOS12635.1	OOS11020.1																																		S. infantis
Prot_652	536	A0A0H2UQJ9	SP_1407	hydrolase, haloacid dehalogenase-like family	OAB69369.1	AAL00068.1	OBX45464.1	ONG46823.1	OAB73289.1	OAB80711.1	ONG48750.1	OOS28273.1	OBX93519.1	OOS12626.1	OOS11029.1										0.905627		0.919401										0.939953	0.895762	0.901976										S. infantis
Prot_660	537	A0A0H2UQJ1	SP_1408	putative acyl-ACP thioesterase	OAB69370.1	AAL00069.1	OBX45463.1	ONG46822.1	OAB73288.1	OAB80712.1	ONG48751.1	OOS28274.1	OBX93518.1	OOS12625.1	OOS11030.1																						0.934241	0.936986	0.933037										Streptococcus spp.
Prot_358	538	A0A0H2UQV1	SP_1410	conserved hypothetical protein	OAB69372.1	AAL00071.1	OBX45461.1	ONG46820.1	OAB73286.1	OAB80714.1	ONG48753.1	OOS28276.1	OBX93516.1	OOS12623.1	OOS11032.1										0.975228		0.981441	0.895737	0.882239		0.96121	0.968191	1.00061				0.936016	0.981289	0.940345				1.00269	0.972443	0.995343				S. infantis
Prot_501	539	Q97Q18	SP_1413	Hpr(Ser kinase/phosphatase	OAB69375.1	AAL00074.1	OBX45458.1	ONG46817.1	OAB73283.1	OAB80717.1	ONG48756.1	OOS28279.1	OBX93513.1	OOS12620.1	OOS11035.1										0.894659		0.921633										0.95055	0.929279	0.899691	0.933294	0.961507	0.939896	0.961856	0.897266	0.934903				S. infantis
Prot_30	540	P66524	SP_1414	ribosomal protein S21	OAB69376.1	AAL00075.1	OBX45457.1	ONG46816.1	OAB73282.1	OAB80718.1	ONG48757.1	OOS28280.1	OBX93512.1	OOS12619.1	OOS11036.1	1.1814	1.16839	1.18199	1.12263	1.15098	1.11404	1.13815	1.1365	1.17371	1.24501		1.23764	1.16885	1.1399	1.1365	1.13701	1.16881	1.0871	1.1935	1.25939	1.27763	1.23654	1.2094	1.1999	1.14134	1.19813	1.13357	1.26106	1.24595	1.24714	1.19146	1.20835	1.13857	S. sanguinis
Prot_357	541	Q97Q16	SP_1415	glucosamine-6-phosphate isomerase	OAB69377.1	AAL00076.1	OBX45456.1	ONG46815.1	OAB73281.1	OAB80719.1	ONG48758.1	OOS28282.1	OBX93511.1	OOS12618.1	OOS11037.1				0.999296	1.05741	1.00967				1.03307		1.0386				0.916701	0.906049		0.902814	0.912533	0.965631	0.967561	0.970482	0.981491				1.04713	1.01281	0.9895	0.920362		1.0011	S. infantis
Prot_818	542	P65508	SP_1420	NH(3-dependent NAD(+ synthetase	OAB69382.1	AAL00080.1	OBX45451.1	ONG46810.1	OAB73276.1	OAB80724.1	ONG48763.1	OOS28286.1	OBX93506.1	OOS12615.1	OOS11042.1																									1.00585	0.997765								S. infantis
Prot_466	543	A0A0H2UQS6	SP_1421	conserved hypothetical protein	OAB69383.1	AAL00081.1	OBX45450.1	ONG46809.1	OAB73275.1	OAB80725.1	ONG48764.1	OOS28287.1	OBX93505.1	OOS12614.1	OOS11043.1										1.0104		1.01066							0.845055	0.904154	0.960476	0.956879	0.960448	0.953469				0.923043	0.903984	0.897444	0.927243		0.901592	S. infantis
Prot_155	544	P64297	SP_1445	GMP synthase	OAB67157.1	AAL00104.1	OBX45346.1	ONG46788.1	OAB72567.1	OAB80745.1	ONG47562.1	OOS28100.1	OBX93486.1	OOS12591.1	OOS11052.1	0.966266	0.9484	0.972297				0.994051	0.983062	0.971824	1.08372		1.02966	0.998304	1.01275	0.949042	1.00967	0.991529	1.00305	1.05691	1	0.932121	1.07384	1.05051	1.04993	0.97673	0.972354	0.942944	1.03531	1.0331	1.02913	0.977166	0.948929	0.976863	S. parasanguinis
Prot_777	545	A0A0H2UQL8	SP_1449	cppA protein	OAB67153.1	AAL00108.1	OBX45350.1	ONG46784.1	OAB72571.1	OAB80749.1	ONG47558.1	OOS28104.1	OBX93482.1	OOS12587.1	OOS11056.1																																		-
Prot_213	546	Q9F2F0	SP_1456	peptide deformylase	OAB67150.1	AAL00114.1	OBX45354.1	ONG46780.1	OAB72576.1	OAB80754.1	ONG47555.1	OOS28109.1	OBX93477.1	OOS12582.1	OOS11061.1							0.952898	0.962112	0.935339	0.949925		0.943618	0.946595	0.946183		0.933713	0.949539	0.92966				1.00013	1.00116	1.02185				0.975584	0.941	0.958187	0.866879		0.922309	S. infantis
Prot_435	547	A0A0H2UQY3	SP_1457	RNA methyltransferase, TrmH family, group 3	OAB67149.1	AAL00115.1	OBX45355.1	ONG46779.1	OAB72577.1	OAB80755.1	ONG47554.1	OOS28110.1	OBX93476.1	OOS12581.1	OOS11062.1													1.04597	1.03381								1.00548	0.978148	0.986319							0.994328	0.993659	0.959361	S. infantis
Prot_137	548	A0A0H2UQN9	SP_1458	thioredoxin reductase	OAB67148.1	AAL00116.1	OBX45356.1	ONG46778.1	OAB72578.1	OAB80756.1	ONG47553.1	OOS28111.1	OBX93475.1	OOS12580.1	OOS11063.1	1.01839	1.00471	0.999847	0.976728	0.960865	0.943424	1.00266	1.013	0.990768	0.998122		0.984493	0.984659	0.959333	0.900149				0.949321	0.945966	0.941728	0.969084	0.978904	0.986755	0.961366	0.99	0.944281	0.985645	0.983963	0.990554		0.974117	1.00591	S. infantis
Prot_681	549	A0A0H2UQM8	SP_1460	amino acid ABC transporter, ATP-binding protein	OAB67146.1	AAL00118.1	OBX45357.1	ONG46777.1	OAB72579.1	OAB80758.1	ONG47551.1	OOS28112.1	OBX93473.1	OOS12579.1	OOS11064.1										1.0612		1.08446										0.908333		0.885714										S. infantis
Prot_463	550	A0A0H2UQY9	SP_1462	conserved hypothetical protein	OAB67144.1	AAL00120.1	OBX45359.1	ONG46775.1	OAB72581.1	OAB80760.1	ONG47549.1	OOS28114.1	OBX93471.1	OOS12577.1	OOS11066.1													0.949319	0.934222		0.941933	0.97636					0.950947	0.932494								0.934458	0.939639		S. infantis
Prot_185	551	A0A0H2UQP5	SP_1464	acetyltransferase, GNAT family	OAB67142.1	AAL00122.1	OBX45361.1	ONG46773.1	OAB72583.1	OAB80762.1	ONG47547.1	OOS28116.1	OBX93469.1	OOS12575.1	OOS11068.1	0.928413	0.883991	0.908885		0.942153	0.938955	0.971822	1.00883	1.00614	0.984412		0.941387																						S. infantis
Prot_461	552	Q97PX2	SP_1468	pyridoxine biosynthesis protein	OAB67138.1	AAL00126.1	OBX45365.1	ONG46769.1	OAB72587.1	OAB80766.1	ONG47543.1	OOS28120.1	OBX93465.1	OOS12571.1	OOS11074.1																						0.886609	0.895086	0.881173							0.938486	0.936205	0.95732	S. infantis
Prot_36	553	A0A0H2UQZ4	SP_1469	NADH oxidase	OAB67137.1	AAL00127.1	OBX45366.1	ONG46768.1	OAB72588.1	OAB80767.1	ONG47542.1	OOS28121.1	OBX93464.1	OOS12570.1	OOS11075.1	1.0096	1.0127	1.05007				1.12118	1.06981	1.07743	1.09375		1.0744	0.971178	0.980508	0.89937	0.993667	0.982885	0.999459	1.06386	0.999116	1.01914	1.09891	1.06262	1.0919	0.940811	0.982477	0.925627	1.11942	1.11673	1.11139	0.904884	0.91069	0.97195	S. infantis
Prot_875	554	A0A0H2UQP9	SP_1471	putative oxidoreductase	OAB67135.1	AAL00129.1	OBX45368.1	ONG46766.1	OAB72590.1	OAB80769.1	ONG47540.1	OOS28123.1	OBX93462.1	OOS12568.1	OOS11077.1										0.826723		0.874291																						S. suis
Prot_794	555	A0A0H2UQN8	SP_1472	putative oxidoreductase	OAB67134.1	AAL00130.1	OBX45369.1	ONG46765.1	OAB72591.1	OAB80770.1	ONG47539.1	OOS28124.1		OOS12567.1	OOS11078.1										0.904811		0.938061																	0.905273	0.858617				S. gordonii
Prot_81	556	Q97PW7	SP_1473	conserved hypothetical protein	OAB67133.1	AAL00131.1	OBX45370.1	ONG46764.1	OAB72592.1	OAB80771.1	ONG47538.1	OOS28125.1	OBX93461.1	OOS12566.1	OOS11079.1	0.964015	0.98835	0.989533				1.05498	0.989381	0.977681	1.11069		1.11645	0.954273	0.937538	0.960209	1.02077	0.985324	0.959077	1.02965	1.05356	1.07469	1.03831	1.04813	1.08736	0.96752	0.977118	0.950801	1.1008	1.09921	1.08108	1.06805	1.06094	1.03355	Streptococcus hyointestinalis
Prot_245	557	Q97PW6	SP_1474	glycyl-tRNA synthetase, beta subunit	OAB67132.1	AAL00132.1	OBX45371.1	ONG46763.1	OAB72593.1	OAB80772.1	ONG47537.1	OOS28126.1	OBX93460.1	OOS12565.1	OOS11080.1							0.931778	0.929917	0.942017	0.988817		0.988507	0.954107	1.00124		1.01067	1.00215	1.01322				1.03384	1.01523	0.998686				1.0249	1.00415	1.00904	0.977342	0.972851	0.936459	S. infantis
Prot_216	558	Q97PW5	SP_1475	glycyl-tRNA synthetase, alpha subunit	OAB67131.1	AAL00133.1	OBX45372.1	ONG46762.1	OAB72594.1	OAB80773.1	ONG47536.1	OOS28127.1	OBX93459.1	OOS12564.1	OOS11081.1	1.00042	1.04318	1.04277				0.952598	0.968556	0.983794	1.05304		1.03496	0.955439	0.972929	0.858702	0.931582	0.936964	0.929743	0.808053	0.889174	0.938698	0.991768	0.989702	0.972232	0.906117	0.957966	0.907102	0.992994	0.966563	0.961091	0.924236	0.920697	0.933464	S. hillyeri
Prot_352	559	A0A0H2UQQ5	SP_1478	oxidoreductase, aldo/keto reductase family	OAB67129.1	AAL00136.1	OBX45373.1	ONG46760.1	OAB72596.1	OAB80775.1	ONG47534.1	OOS28129.1	OBX93457.1	OOS12562.1	OOS11083.1				0.985529	1.01642	1				0.933881		0.92277	0.967717	0.919124		0.841866	0.880901			0.843763	0.858109	0.985687	0.967232	0.905403	0.980033	0.993703	0.984519	0.874714	0.927333					Streptococcus spp.
Prot_628	560	A0A0H2UQQ9	SP_1483	ATP-dependent RNA helicase, DEAD/DEAH box family	OAB67126.1	AAL00140.1	OBX45376.1	ONG46757.1	OAB70154.1		ONG47532.1	OOS28482.1	OBX93454.1	OOS12560.1	OOS11086.1																						0.980182	0.997899	1.03866										S. infantis
Prot_7	561	P64030	SP_1489	translation elongation factor Tu	OAB67123.1	AAL00147.1	OBX46983.1	ONG45944.1	OAB72110.1	OAB78283.1	ONG48244.1	OOS28431.1	OBX91192.1	OOS09199.1	OOS11087.1	1.32337	1.31946	1.31484	1.21743	1.23762	1.22293	1.22639	1.26195	1.27032	1.32497		1.32037	1.33954	1.29828	1.30135	1.2466	1.22927	1.22457	1.29964	1.30408	2.39286	1.27024	1.24166	1.2511	1.29006	1.29498	1.29782	1.30924	1.32678	1.31923	1.2216	1.22228	1.20697	S. gordonii
Prot_782	562	A0A0H2UQR5	SP_1491	putative glycerol uptake facilitator protein	OAB67122.1	AAL00148.1	OBX46984.1	ONG45943.1	OAB72112.1	OAB77555.1	ONG48245.1	OOS28432.1	OBX91191.1	OOS09200.1	OOS11088.1																																		S. massiliensis
Prot_173	563	A0A0H2UQR8	SP_1498	phosphoglucomutase	OAB67115.1	AAL00155.1	OBX46991.1	ONG45936.1	OAB72119.1	OAB77562.1	ONG48252.1	OOS28438.1	OBX91185.1	OOS09207.1	OOS11094.1							0.978108		0.920039	0.990038		0.981222	1.47567	1.45722	1.44693	0.962614	0.974025	0.951211	0.90938	0.86938	0.87988	0.998718	0.998134	1.01179		0.967948	0.861188	1.4272	1.42636	1.43679	0.931401	0.913108	0.998333	S. gordonii
Prot_135	564	A0A0H2UQQ7	SP_1499	bacterocin transport accessory protein	OAB69541.1	AAL00156.1	OBX46992.1	ONG45935.1	OAB72120.1	OAB77563.1	ONG48253.1	OOS28439.1	OBX91184.1	OOS09208.1	OOS11095.1							1.0057	0.98959	0.976063	1.01111		0.989217	1	0.998564	1.01187	1.05072	1.04807	1.00222	1.07657	1.07399	1.0537	1.05295	1.0351	1.026	1.05452	1.00216	1.01224	1.01085	1.01418	1.07113	1.05408	1.06442	1.06927	S. infantis
Prot_418	565	P63667	SP_1507	ATP synthase F1, epsilon subunit	OAB69534.1	AAL00163.1	OBX46999.1	ONG45928.1	OAB72127.1	OAB73050.1	ONG48260.1	OOS24546.1	OBX91177.1	OOS10619.1	OOS11102.1										1.16885		1.14836		0.959963	0.933802	0.910507	1.00873	1.03673	0.889504	0.986409	0.959625	0.983697	0.956115	0.962958	0.923758	0.92458	0.831962	1.02342	1.01122	1.00178	1.06945	1.0814	1.05584	S. infantis
Prot_265	566	Q97PT6	SP_1508	ATP synthase F1, beta subunit	OAB69533.1	AAL00164.1	OBX47000.1	ONG45927.1	OAB72128.1	OAB73049.1	ONG48261.1	OOS24547.1	OBX91176.1	OOS10620.1	OOS11103.1							0.908783	0.943382		1.03348		1.02554	1.12066	1.12661	1.00696	1.00514	0.996714	0.966055	0.988448	0.829375	0.955194	1.06508	1.03939	1.05725				0.958954	0.996688	1.01619	0.995267	0.984092	0.990383	S. infantis
Prot_625	567	Q97PT5	SP_1509	ATP synthase F1, gamma subunit	OAB69532.1	AAL00165.1	OBX47001.1	ONG45926.1	OAB72129.1	OAB73048.1	ONG48262.1	OOS24548.1	OBX91175.1	OOS10621.1	OOS11104.1										0.891438		0.91683										0.982252	0.97941	0.984084					0.89384	0.888648				S. infantis
Prot_396	568	Q97PT4	SP_1510	ATP synthase F1, alpha subunit	OAB69531.1	AAL00166.1	OBX47002.1	ONG45925.1	OAB72130.1	OAB73047.1	ONG48263.1	OOS24549.1	OBX91174.1	OOS10622.1	OOS11105.1	0.914147	0.892704								0.98264		1.01526	1.0681	1.05576	0.981618				0.989314	1.04222	0.989277	1.04686	1.00287	0.997106	0.844818	0.881365	0.840613	0.967012	0.999584	1.02382	0.941591	0.940605	0.941529	S. infantis
Prot_645	569	P0A2Z4	SP_1511	ATP synthase F1, delta subunit	OAB69530.1	AAL00167.1	OBX47003.1	ONG45924.1	OAB72131.1	OAB73046.1	ONG48264.1	OOS24550.1	OBX91173.1	OOS10623.1	OOS11106.1																						0.95111	0.926241	0.975019										S. infantis
Prot_397	570	P0A2Z2	SP_1512	ATP synthase F0, B subunit	OAB69529.1	AAL00168.1	OBX47004.1	ONG45923.1	OAB72132.1	OAB73045.1	ONG48265.1	OOS24551.1	OBX91172.1	OOS10624.1	OOS11107.1										0.959924		0.987215	1.02661	0.990401	0.87355							1.00942	1.01215	1.02425				0.891981	0.955803	0.94097	0.903097		0.934245	S. infantis
Prot_75	571	Q97PT2	SP_1517	transcription elongation factor GreA	OAB69525.1	AAL00173.1	OBX47148.1	ONG45919.1	OAB72137.1	OAB79199.1	ONG48270.1	OOS23770.1	OBX91166.1	OOS10628.1	OOS12805.1	1.10451	1.10519	1.09262	1.07996	1.06956	1.06713	1.05792	1.01749	1.00007	1.10364		1.0843	1.15771	1.17307	1.13244	1.01937	1.00079	1.05497	1.02557	1.05097	1.04454	1.0984	1.10106	1.05357	1.131	1.11771	1.1521	1.12777	1.10121	1.11388	1.02406	1.01401	1.04741	S. sanguinis
Prot_115	572	A0A0H2UQS8	SP_1518	conserved hypothetical protein	OAB69524.1	AAL00174.1	OBX47147.1	ONG45918.1	OAB72138.1	OAB79198.1	ONG48271.1	OOS23769.1	OBX91165.1	OOS10629.1	OOS12806.1	1.11589	1.1337	1.14501	1.05173	1.01877	1.07283	1.02375	1.05208	1.05076	1.07935		1.06681	1.13188	1.07387	1.03218	1.04098	1.03635	1.06704				1.1518	1.13494	1.13369	0.9693	1.03154	0.9621	1.08529	1.10914	1.12496	0.961203	1.01287	1.03661	-
Prot_405	573	Q97PS8	SP_1521	UDP-N-acetylmuramate--alanine ligase	OAB69521.1	AAL00177.1	OBX47144.1	ONG45915.1	OAB72141.1	OAB79195.1	ONG48274.1	OOS23766.1	OBX91162.1	OOS10632.1	OOS12809.1										1.03514		0.991014	0.794357	0.907128		0.959531	1.01005	0.964008	0.910049	0.899229	0.937762	1.03102	1.02775	1.06425				1.03628	1.02184	1.01608	1.02029	1.01332	1.01674	S. infantis
Prot_526	574	A0A0H2UR26	SP_1522	conserved domain protein	OAB69520.1	AAL00178.1	OBX47143.1	ONG45914.1	OAB72142.1	OAB79194.1	ONG48275.1	OOS23765.1	OBX91161.1	OOS10633.1	OOS12810.1										1.00759		1.01281								0.877795	0.928567		0.911276	0.990639				0.915757	0.923486	0.882772				-
Prot_808	575	A0A0H2UQS2	SP_1525	transulfuration enzyme family protein	OAB69517.1	AAL00181.1	OBX47140.1	ONG45911.1	OAB72145.1	OAB79191.1	ONG48278.1	OOS23762.1	OBX91158.1	OOS10636.1	OOS12813.1													1.10806	1.07319																				S. infantis
Prot_208	576	P0A4G0	SP_1527	oligopeptide ABC transporter, oligopeptide-binding protein AliB	OAB69515.1	AAL00186.1	OBX47136.1	ONG45908.1	OAB72146.1	OAB79190.1	ONG48281.1	OOS23760.1	OBX91156.1	OOS10638.1	OOS12818.1							0.956071	0.958353	0.951714				1.03488	1.04434	0.984648				0.822816	0.884651	0.872986													S. infantis
Prot_726	577	Q97PS1	SP_1530	UDP-N-acetylmuramoylalanyl-D-glutamate--2, 6-diaminopimelate ligase	OAB69513.1	AAL00188.1	OBX47134.1	ONG45906.1	OAB72148.1	OAB79188.1	ONG48283.1	OOS23758.1	OBX91154.1	OOS10640.1	OOS12820.1																																		S. infantis
Prot_14	578	A0A0H2UQU0	SP_1531	hypothetical protein	OAB69512.1	AAL00189.1	OBX47133.1	ONG45905.1	OAB72149.1	OAB79187.1	ONG48284.1	OOS23757.1	OBX91153.1	OOS10641.1	OOS12821.1							1.17556	1.07791	1.09415	1.00832		1.04281	0.936957	1.00089	1.08266	1.12459	1.07906	1.11575	1.14979	1.18853	1.21192	1.09929	1.0682	1.13285	0.992834	1.00738	0.960019	1.15816	1.13591	1.10658	1.17556	1.18379	1.17887	S. sanguinis
Prot_125	579	P65755	SP_1534	inorganic pyrophosphatase, manganese-dependent	OAB69509.1	AAL00193.1	OBX47129.1	ONG45902.1	OAB72152.1	OAB79184.1	ONG48287.1	OOS23754.1	OBX91151.1	OOS10643.1	OOS12825.1	1.08862	1.12842	1.03054				1.01494	0.976416	0.954787	1.05404		1.05421	1.03181	1.07762	0.979987	1.00958	1.00809	1.03257				1.05193	1.03397	1.00856	1.00779	0.972775	1.02379	1.00436	1.0159	1.06722	0.932827	0.941073	1.06067	S. parasanguinis
Prot_725	580	A0A0H2UQS7	SP_1536	conserved hypothetical protein	OAB69507.1	AAL00195.1	OBX47127.1	ONG45900.1	OAB72154.1	OAB79182.1	ONG48289.1	OOS23752.1	OBX91149.1	OOS10645.1	OOS12827.1																																		S. infantis
Prot_647	581	A0A0H2UR36	SP_1538	Cof family protein/peptidyl-prolyl cis-trans isomerase, cyclophilin type	OAB69505.1	AAL00197.1	OBX47125.1	ONG45898.1	OAB72156.1	OAB79180.1	ONG48291.1	OOS23750.1	OBX91147.1	OOS10647.1	OOS12829.1																						0.948611	0.910663	0.8962										S. infantis
Prot_122	582	P66472	SP_1539	ribosomal protein S18	OAB69504.1	AAL00198.1	OBX47124.1	ONG45897.1	OAB72157.1	OAB79179.1	ONG48292.1	OOS23749.1	OBX91146.1	OOS10648.1	OOS12830.1					0.95952	0.948201	1.01713	1.05276	1.05907	1.09564		1.11884	0.978522	1.02934	1.01295	1.03211	1.05785		1.06919	1.15445	1.11757	1.11263	1.08556	1.08142	1.02611	1.0142	1.03455	1.0947	1.10689	1.10945	1.06594	1.0645	1.01978	S. sanguinis
Prot_108	583	P66854	SP_1540	single-strand binding protein	OAB69503.1	AAL00199.1	OBX47123.1	ONG45896.1	OAB72158.1	OAB79178.1	ONG48293.1	OOS23748.1	OBX91145.1	OOS10649.1	OOS12831.1		0.955912	0.962319				1.03247	1.01215	1.006	1.07051		1.07751		0.924966	0.947069	0.991781	0.977746	0.96856				1.07696	1.07005	1.06677	0.992317	1.04113	0.940122	1.03822	1.00793	1.02978	1.05865	1.05937	1.04655	S. infantis
Prot_68	584	P66602	SP_1541	ribosomal protein S6	OAB69502.1	AAL00200.1	OBX47122.1	ONG45895.1	OAB72159.1	OAB79177.1	ONG48294.1	OOS23747.1	OBX91144.1	OOS10650.1	OOS12832.1	1.0292	1.05091	1.00993	0.919372	0.976579	1.01772	1.06717	1.05011	0.974674	1.17439		1.20668	1.07971	1.17239	1.09005	1.13384	1.10644	1.08044	1.12163	1.038	1.14818	1.15875	1.1556	1.14209	1.08957	1.05003	1.0798	1.17006	1.1664	1.19016	1.11564	1.09987	1.09907	S. sanguinis
Prot_507	585	Q97PR0	SP_1542	asparaginyl-tRNA synthetase	OAB69501.1	AAL00201.1	OBX47121.1	ONG45894.1	OAB72160.1	OAB79176.1	ONG48295.1	OOS23746.1	OBX91143.1		OOS12833.1										0.920194		0.942246										0.981391	0.961842	0.998691					0.875415	0.928453				S. infantis
Prot_717	586	A0A0H2UQU3	SP_1544	aspartate aminotransferase	OAB69499.1	AAL00203.1	OBX47119.1	ONG45892.1	OAB72162.1	OAB79174.1	ONG48297.1	OOS23744.1	OBX91141.1	OOS10651.1	OOS12835.1										0.940335		0.93615																						Streptococcus spp.
Prot_211	587	A0A0H2UQT2	SP_1546	conserved domain protein	OAB69496.1	AAL00206.1	OBX47117.1	ONG45889.1	OAB72165.1	OAB79171.1		OOS23741.1	OBX91138.1	OOS10652.1	OOS12838.1	1.03417	1.03863	1.02177				0.954604	0.976043	0.973955	1.0391		1.06205	1.0508	1.06815	1.07107	1.03549	1.04767	1.03166				1.05569	1.06945	1.02262	1.16159	1.08641	1.15072	0.941432	0.927203	0.936446	0.989253	0.988197	1.0079	S. infantis
Prot_630	588	A0A0H2UR15	SP_1548	hypothetical protein	OAB69493.1	AAL00211.1	OBX47114.1	ONG45884.1	OAB72168.1	OAB79167.1	ONG48302.1	OOS23738.1	OBX91135.1	OOS10655.1	OOS12842.1										0.974341		0.947141										0.968631	1.00254	0.958129	1.023	1.04884	0.990086	1.00216	0.980968	0.953992				-
Prot_651	589	A0A0H2UQV0	SP_1550	glutathione S-transferase family protein	OAB69491.1	AAL00213.1	OBX47112.1	ONG45882.1	OAB72170.1	OAB79165.1	ONG48304.1	OOS23736.1	OBX91133.1	OOS10657.1	OOS12844.1																						0.940553	0.853085											S. gordonii
Prot_655	590	A0A0H2UQU8	SP_1551	cation-transporting ATPase, E1-E2 family	OAB69490.1	AAL00214.1	OBX47111.1	ONG45881.1	OAB72171.1	OAB79164.1	ONG48305.1	OOS23735.1	OBX91132.1	OOS10658.1	OOS12845.1																						0.937621	0.925598	0.945669				0.877722	0.909265	0.873831				Streptococcus spp.
Prot_617	591	A0A0H2UR20	SP_1553	ABC transporter, ATP-binding protein	OAB69488.1	AAL00216.1	OBX47109.1	ONG45879.1	OAB72173.1	OAB79162.1	ONG48307.1	OOS23733.1	OBX91130.1	OOS10660.1	OOS12847.1										0.920112		0.903367										0.996092	0.946079	0.936038										S. infantis
Prot_708	592	Q97PP9	SP_1554	polyA polymerase family protein	OAB69543.1	AAL00217.1	OBX47151.1	ONG45878.1	OAB72174.1	OAB79161.1	ONG48308.1	OOS23732.1	OBX91129.1	OOS10661.1	OOS12848.1																																		S. infantis
Prot_404	593	P63895	SP_1555	dihydrodipicolinate reductase	OAB69487.1	AAL00218.1	OBX47108.1	ONG45877.1	OAB72175.1	OAB79160.1	ONG48309.1	OOS23731.1	OBX91128.1	OOS10662.1	OOS12849.1													0.961379	0.959452								1.07089	1.07118	1.06863				1.03446	1.02496	0.993891				S. infantis
Prot_403	594	Q97PP4	SP_1559	phosphoglucomutase/phosphomannomutase family protein	OAB69484.1	AAL00221.1	OBX47106.1	ONG45874.1	OAB72178.1	OAB79157.1	ONG48312.1	OOS23728.1	OBX91125.1	OOS10665.1	OOS12852.1	0.971887	0.981155	0.984358	1.0007	0.997509	0.999027				1.06455		1.06495	1.0176	0.995555	0.872441	1.04057	1.00945	0.909924	0.907649	0.935879	0.938071	1.00954	1.05028	1.00381	0.937806	0.968258	0.928302	0.998899	0.987902	0.991588	1.0369	1.01198	1.00375	S. infantis
Prot_402	595	A0A0H2UQV5	SP_1560	conserved hypothetical protein	OAB69483.1	AAL00222.1	OBX47105.1	ONG45873.1	OAB72179.1	OAB79156.1	ONG48313.1	OOS23727.1	OBX91124.1	OOS10666.1	OOS12853.1								0.972133	0.916168	0.903477		0.924602										0.923523	0.93503					0.971649	1	1.01515				S. infantis
Prot_819	596	Q97PN9	SP_1564	conserved hypothetical protein	OAB67263.1	AAL00226.1	OBX47101.1	ONG45869.1	OAB72183.1	OAB79152.1	ONG48317.1	OOS23723.1	OBX91120.1	OOS11907.1	OOS12145.1																									0.836257	0.853258	0.845925							S. infantis
Prot_401	597	Q97PN7	SP_1566	conserved hypothetical protein	OAB67261.1	AAL00228.1	OBX47099.1	ONG45867.1	OAB72185.1	OAB79150.1	ONG48319.1	OOS23721.1	OBX91118.1	OOS11905.1	OOS12143.1										0.973897		0.971761	0.854835	0.880259								0.984131	1.0014	0.957313							0.874827		0.898959	S. infantis
Prot_642	598	P64072	SP_1568	GTP-binding protein	OAB67259.1	AAL00230.1	OBX47097.1	ONG45865.1	OAB72187.1	OAB79148.1	ONG48321.1	OOS23719.1	OBX91116.1	OOS11903.1	OOS12141.1										0.960101		0.988649										0.952235	0.908086	0.942863										S. infantis
Prot_224	599	P63791	SP_1569	ATP-dependent Clp protease, ATP-binding subunit ClpX	OAB67258.1	AAL00231.1	OBX47096.1	ONG45864.1	OAB72188.1	OAB79147.1	ONG48322.1	OOS23718.1	OBX91115.1	OOS11952.1	OOS12140.1	0.925659	0.982368	0.967542				0.946857	0.985471	0.978141	0.983589		0.950464	1.00524	0.993936	0.949825				0.990265	0.988065	0.994082	1.00896	1.06268	1.0115	0.876257	0.939902	0.893861	1.06787	1.08681	1.05706	1.00748	1.0043	1.01203	S. infantis
Prot_23	600	A0A0H2UQW0	SP_1572	non-heme iron-containing ferritin	OAB67255.1	AAL00234.1	OBX47093.1	ONG45861.1	OAB72191.1	OAB79144.1	ONG48325.1	OOS23715.1	OBX91112.1	OOS11900.1	OOS12137.1	1.23611	1.21836	1.19581	1.1094	1.1266	1.1102	1.14821	1.19119	1.20609	1.16081		1.16112	1.13103	1.08785	1.11359	0.986562	0.957115	0.97998	1.08923	1.05104	1.08577	1.16222	1.15509	1.15121	1.06484	1.11087	1.11778	1.12472	1.11237	1.14009	1.10082	1.10394	1.1499	S. infantis
Prot_183	601	A0A0H2XFA2	SP_1573	lysozyme	OAB67254.1	AAL00235.1	OBX47092.1	ONG45860.1	OAB72192.1	OAB79143.1		OOS23714.1		OOS11899.1	OOS12136.1	0.905425	0.941825	0.961555	1.04712	1.07782	1.11041	0.972897	1.02534	1.01369	0.969078		0.967531	1.02958	1.07661	1.05621	0.958142	0.908946	0.933349				0.98341	1.00994	1.00024				0.961431	0.974353	0.960187				-
Prot_63	602	P66942	SP_1574	triosephosphate isomerase	OAB67253.1	AAL00236.1	OBX47091.1	ONG45859.1	OAB72193.1	OAB79142.1	ONG48326.1	OOS23713.1	OBX91111.1	OOS11898.1	OOS12135.1	0.898954	0.928733	0.841108				1.07454	1.05473	1.08112	1.06191		1.04383	0.84922	0.94909	0.990311	1.01979	0.99613	1.01684	1.06513	1.04926	1.07622	1.0872	1.01956	1.04051		1.01846	0.906084	1.05768	1.0739	1.07231	1.00591	0.984389	1.05765	S. gordonii
Prot_634	603	P63544	SP_1577	adenine phosphoribosyltransferase	OAB67250.1	AAL00239.1	OBX47088.1	ONG45856.1	OAB72196.1	OAB79139.1	ONG48329.1	OOS23710.1	OBX91108.1	OOS11895.1	OOS12132.1										0.906923		0.891841										0.96328	0.927899	0.936392										S. sanguinis
Prot_530	604	A0A0H2UR29	SP_1578	putative methyltransferase	OAB67249.1	AAL00240.1	OBX47087.1	ONG45855.1	OAB72197.1	OAB79138.1	ONG48330.1	OOS23709.1	OBX91107.1	OOS11894.1	OOS12131.1																							0.955392	0.946038					0.868618	0.910788				-
Prot_400	605	A0A0H2UQW6	SP_1580	sugar ABC transporter, ATP-binding protein	OAB67247.1	AAL00241.1	OBX47085.1	ONG45853.1	OAB72199.1	OAB79136.1	ONG48332.1	OOS23707.1	OBX91105.1	OOS11892.1	OOS12129.1								0.914463	0.939313	1.03937		1.08331				0.970439	0.949347	0.891156	0.974113	0.955043	0.979467	1.06248	1.06873	1.07385				1.01846	1.05643	1.03996	1.00556	0.999728	0.971172	S. infantis
Prot_195	606	A0A0H2UR34	SP_1583	isochorismatase family protein	OAB67246.1	AAL00242.1	OBX47084.1	ONG45852.1	OAB72200.1	OAB79135.1	ONG48333.1	OOS23706.1	OBX91104.1	OOS11891.1	OOS12128.1							0.966953	0.948622	0.965977	1.0026		0.953593																0.969316	0.977781	0.945685		0.919694	0.945067	S. infantis
Prot_588	607	Q97PM1	SP_1584	GTP-sensing transcriptional pleiotropic repressor CodY	OAB67245.1	AAL00243.1	OBX47083.1	ONG45851.1	OAB72201.1	OAB79134.1	ONG48334.1	OOS23705.1	OBX91103.1	OOS11890.1	OOS12127.1										0.883825		0.923662										0.898469	0.903432	0.916595										S. infantis
Prot_171	608	P0A4D7	SP_1586	putative ATP-dependent RNA helicase	OAB67244.1	AAL00244.1	OBX47082.1	ONG47048.1	OAB72202.1	OAB72941.1	ONG48335.1	OOS23704.1	OBX91102.1	OOS11888.1	OOS12126.1	0.919081	0.887277	0.899732		0.903589	0.91943	0.97994	0.976297	0.993116	0.971111		1.0251	0.9635	0.976208	0.876765	0.976591	0.949722	0.953135	0.930141	0.976853	0.969493	1.05805	1.0544	1.04466	0.949954	0.958109	0.990467	1.01656	1.0179	1.03609	0.977735	1	0.98035	S. infantis
Prot_167	609	A0A0H2UQW7	SP_1588	oxidoreductase, pyridine nucleotide-disulfide, class I	OAB67242.1	AAL00246.1	OBX47080.1	ONG47046.1	OAB72204.1	OAB72943.1	ONG48337.1	OOS23702.1	OBX91100.1	OOS11886.1	OOS12124.1	1.00722	1.0449	0.969803				0.984297	0.988429	0.971118	1.04005		1.04517	1.1161	1.098	1.12729	0.998985	0.999963	1.03554	1.03449	0.984087	0.994474	1.09927	1.09362	1.08938	0.924137	0.942662	0.908808	1.03176	1.03875	1.05808	1.02235	1.02765	1.05846	S. infantis
Prot_736	610	A0A0H2UQV8	SP_1589	Mur ligase family protein	OAB67241.1	AAL00247.1	OBX47079.1	ONG47045.1	OAB72205.1	OAB72944.1	ONG48338.1	OOS23701.1	OBX91099.1	OOS11885.1	OOS12123.1																																		S. infantis
Prot_720	611	A0A0H2UR39	SP_1590	conserved hypothetical protein	OAB67240.1	AAL00248.1	OBX47078.1	ONG47044.1	OAB72206.1	OAB72945.1	ONG48339.1	OOS23700.1	OBX91098.1	OOS11884.1	OOS12122.1										0.897677		0.86727																	0.894436	0.899091				S. infantis
Prot_498	612	A0A0H2UR67	SP_1591	proline dipeptidase	OAB67239.1	AAL00249.1	OBX47077.1	ONG47043.1	OAB72207.1	OAB72946.1	ONG48340.1	OOS23699.1	OBX91097.1	OOS11883.1	OOS12121.1										0.918015		0.91568				0.90379		0.912263				0.957532	0.90483	0.961805										S. infantis
Prot_444	613	A0A0H2UQW8	SP_1602	phnA protein	OAB67229.1	AAL00259.1	OBX46837.1	ONG45249.1	OAB72214.1	OAB72954.1	ONG49535.1	OOS28227.1	OBX91088.1	OOS10815.1	OOS12107.1		0.932474	0.907914							0.964716		0.918378	0.970437	1.07981	0.870163		0.937574	0.877258				0.93702	0.909526		0.995222	0.974858	1.02382		0.930992	0.932474	0.971869	0.947528	0.92916	S. massiliensis
Prot_471	614	Q97PK6	SP_1603	cytidylate kinase	OAB67228.1	AAL00260.1	OBX46838.1	ONG45250.1	OAB72215.1	OAB72955.1	ONG49536.1	OOS28226.1	OBX91087.1	OOS10816.1	OOS12106.1										0.988968		0.962964	0.944687	0.93325		0.994373	1.00497	1.03102				0.991877	0.97798	0.939616				1.01672	0.966391	0.970054	0.924822		0.890988	S. infantis
Prot_391	615	A0A0H2UR49	SP_1604	hypothetical protein	OAB67227.1	AAL00261.1	OBX46839.1	ONG45251.1	OAB72216.1	OAB72956.1	ONG49537.1	OOS28225.1	OBX91086.1	OOS10817.1	OOS12105.1								0.922567	0.906822	0.973865		0.932193										0.930057		0.885422				0.905983	0.890552	0.889501				-
Prot_179	616	A0A0H2UQY4	SP_1607	UDP-glucose 4-epimerase	OAB67224.1	AAL00264.1	OBX46841.1	ONG45252.1	OAB72218.1	OAB72959.1	ONG49538.1	OOS28223.1	OBX91085.1	OOS10819.1	OOS12104.1	0.968873	0.98524	0.960221				0.9752	0.990272	1.00507	1.02027		1.039							0.994655	0.768918	0.875286	1.06939	1.06699	1.04579				0.932792	0.904649	0.967976				S. infantis
Prot_797	617	A0A0H2UR54	SP_1610	SAM-dependent methyltransferase	OAB67221.1	AAL00267.1	OBX46845.1	ONG45255.1	OAB72222.1	OAB72962.1	ONG49542.1	OOS28220.1	OBX91082.1	OOS10823.1	OOS12101.1																													0.874649	0.861135				S. infantis
Prot_664	618	A0A0H2UQY6	SP_1624	acyltransferase family protein	OAB67215.1	AAL00269.1	OBX46847.1	ONG45257.1	OAB72224.1	OAB72964.1	ONG49291.1	OOS28218.1	OBX91575.1	OOS10835.1	OOS12099.1																						0.930288	0.917116	0.936926										S. infantis
Prot_392	619	Q97PI9	SP_1626	ribosomal protein S15	OAB67213.1	AAL00271.1	OBX46849.1	ONG45259.1	OAB72226.1	OAB72966.1	ONG49289.1	OOS28216.1	OBX91573.1	OOS10837.1	OOS12097.1								0.968957	0.962761				0.965988	0.927481						1.04112	1.02341					0.931392	1.10901	0.862657	0.907805	0.955412				Streptococcus spp.
Prot_241	620	Q97PI4	SP_1631	threonyl-tRNA synthetase	OAB67208.1	AAL00276.1	OBX46854.1	ONG45263.1	OAB72229.1	OAB72971.1	ONG49285.1	OOS28213.1	OBX91569.1	OOS10842.1	OOS12093.1							0.937062		0.915707	1.06759		1.07509	1.0337	0.895331	0.868151				0.933035	1.00115	1.07237	0.968108	0.964803	0.956101	1.21057		1.12441	0.971363	0.948861	0.953183		0.895894	0.971314	S. gordonii
Prot_393	621	A0A0H2UQZ8	SP_1636	Rrf2 family protein	OAB67203.1	AAL00281.1	OBX46859.1	ONG44756.1	OAB72234.1	OAB72976.1	ONG49280.1	OOS28208.1	OBX91564.1	OOS10847.1	OOS12088.1	0.902255	0.915181	0.898274							1.01094		1.00622	0.97348	0.966045	0.931012	0.953457	0.971101	0.931091	0.903139	0.993911	0.978646	1.02542	1.05578	1.05586	0.958919	0.943461	0.807959	1.00605	1.01147	0.976623	0.96094	0.935149	0.9525	S. infantis
Prot_613	622	A0A0H2UR16	SP_1645	GTP pyrophosphokinase	OAB67194.1	AAL00291.1	OBX46867.1	ONG44748.1	OAB72240.1	OAB72985.1	ONG49274.1	OOS28199.1	OBX91557.1	OOS09593.1	OOS12082.1										0.937274		0.94928										1.00744	1.00151	0.995494										S. infantis
Prot_101	623	A0A0H2UR08	SP_1647	endopeptidase O	OAB64304.1|OAB67190.1	AAL00295.1	OBX45841.1	ONG46337.1	OAB72243.1	OAB72988.1	ONG49271.1	OOS28553.1	OBX91555.1	OOS09596.1	OOS12079.1				0.943536	0.967759	0.933573	1.03871	0.987202	0.988665	1.02918		1.01651	1.09902	1.13638	0.893901	1.01771	0.9841	1.03213	1.00462	0.975919	0.940752	1.01226	1.02361	1.0458				1.03339	1.01319	1.03867	0.892369	0.907442	1.00345	S. infantis
Prot_84	624	P0C2J8	SP_1651	thiol peroxidase	OAB69011.1	AAL00299.1	OBX45866.1	ONG46367.1	OAB72366.1	OAB73031.1	ONG49309.1	OOS28559.1	OBX91584.1	OOS09635.1	OOS12147.1	1.03492	1.04416	1.01461				1.05301	1.05077	1.04624	1.04542		1.00911	1.12184	1.11744	1.15625	1.08812	1.08515	1.09319	1.01446	1.00438	0.981025	1.07595	1.08476	1.09117	0.975951	1.14645	1.13735	1.17202	1.1371	1.14411	1.03997	1.0308	1.04971	S. infantis
Prot_888	625	A0A0H2URA8	SP_1652	putative membrane protein	OAB69006.1	AAL00300.1	OBX45845.1	ONG46333.1	OAB72247.1	OAB72992.1	ONG49266.1	OOS28557.1		OOS09600.1	OOS12075.1																																		S. infantis
Prot_20	626	P0A3Y3	SP_1655	phosphoglycerate mutase	OAB69003.1	AAL00303.1	OBX45848.1	ONG46330.1	OAB72250.1	OAB72994.1	ONG49264.1	OOS26938.1	OBX91549.1	OOS09604.1	OOS12072.1	0.976224	1.02021	1.00015	0.903463	0.985217	0.962419	1.16086	1.11295	1.11733	1.24743		1.24561	1.12301	1.11529	1.14565	1.15513	1.13125	1.13025	1.19161	1.10987	1.19397	1.23572	1.23594	1.24329	1.12246	1.09459	1.07456	1.19089	1.24735	1.23334	1.12743	1.15029	1.12533	Streptococcus spp.
Prot_112	627	P0CB61	SP_1659	isoleucyl-tRNA synthetase	OAB69001.1	AAL00306.1	OBX45850.1	ONG46328.1	OAB72252.1	OAB72996.1	ONG49262.1	OOS26936.1	OBX91547.1	OOS09607.1	OOS12070.1	0.973927	1.00173	0.992037		0.963047	0.925432	1.0262	0.987922	1.01399	1.10286		1.07376	0.974459	1.00023	0.967429	0.936574	0.911402		0.987532	0.990253	0.990566	1.07928	1.06511	1.09747	0.898962	0.969966	0.906776	1.09333	1.05068	1.06889	0.98789	0.988341	1.03612	S. infantis
Prot_221	628	A0A0H2UR19	SP_1661	cell division protein DivIVA	OAB68998.1	AAL00309.1	OBX45853.1	ONG46326.1	OAB72255.1	OAB72999.1	ONG49260.1	OOS26933.1	OBX91545.1	OOS09609.1	OOS12068.1		0.990517	0.981019				0.948788	0.989824	0.990729	1.04773		1.05979	1.0345	1.07162	1.04674	0.986157	1.00418	0.90858	1.00089	1.02678	1.02915	1.06109	1.02445	1.01762	1.02799	1.02818	1.09338	0.971233	1.00789	1.00396	1.01632	1.0008	1.02192	S. infantis
Prot_103	629	P0CB77	SP_1664	ylmF protein	OAB68995.1	AAL00312.1	OBX45856.1	ONG46323.1	OAB72258.1	OAB73002.1	ONG49257.1	OOS26930.1	OBX91542.1	OOS09612.1	OOS12065.1	1.02123	1.01418	1.00925	1.02427	1.04039	1.04073	1.03716	1.00374	0.999931	1.17231		1.15793	1.0538	1.06709	1.03848	0.978326	0.975559	1.00959	0.958011	1.01929	1.02847	1.09386	1.11594	1.10772	0.936897	0.959722	0.93762	1.05613	1.06412	1.07787	1.00118	0.997054	1.03845	-
Prot_29	630	A0A0H2UR32	SP_1666	cell division protein FtsZ	OAB68993.1	AAL00314.1	OBX45858.1	ONG46321.1	OAB72260.1	OAB73004.1	ONG49255.1	OOS26928.1	OBX91540.1	OOS09614.1	OOS12063.1	1.14402	1.15176	1.14375	1.06858	1.08723	1.08747	1.13906	1.11168	1.11751	1.24375		1.24286	1.16328	1.13762	1.153	1.12634	1.12581	1.10304	1.18357	1.1942	1.19673	1.18509	1.17436	1.17304	1.14185	1.13641	1.164	1.20855	1.21658	1.21738	1.14564	1.14186	1.14034	S. infantis
Prot_114	631	A0A0H2UR24	SP_1667	cell division protein FtsA	OAB68992.1	AAL00315.1	OBX45859.1	ONG46320.1	OAB72261.1	OAB73005.1	ONG49254.1	OOS26927.1	OBX91539.1	OOS09615.1	OOS12062.1	1.02199	1.00374	1.00266		0.931406	0.958663	1.02404	1.02036	1.01784	1.13326		1.12401	1.08349	1.07885	1.02646	1.07265	1.06567	1.01455	1.05751	1.16633	1.19295	1.11032	1.12354	1.10757	1.0632	1.0332	1.06293	1.10045	1.11835	1.11302	1.06053	1.06721	1.04043	S. infantis
Prot_505	632	A0A0H2URC3	SP_1670	UDP-N-acetylmuramoylalanyl-D-glutamyl-2, 6-diaminopimelate--D-alanyl-D-alanyl ligase	OAB68989.1	AAL00318.1	OBX45861.1	ONG46317.1	OAB72263.1	OAB73008.1	ONG49251.1	OOS26924.1	OBX91536.1	OOS09618.1	OOS12059.1													0.97746	0.95293														0.939029	0.9369	0.954536				S. infantis
Prot_184	633	P0CB57	SP_1671	D-alanine--D-alanine ligase	OAB68988.1	AAL00319.1	OBX45862.1	ONG46316.1	OAB72264.1	OAB73009.1	ONG49250.1	OOS26923.1	OBX91535.1	OOS09619.1	OOS12058.1	0.955909	0.901708	0.917971				0.972762	0.988629	0.975753	1.042		1.05812	0.984001	0.989177	0.922837				0.949901	0.916481	0.958247	1.03379	1.02957	1.05711	0.927443	0.95473	0.916399	1.04275	1.01964	1.0437	0.966406	0.985851	0.99756	S. infantis
Prot_727	634	A0A0H2UR40	SP_1674	putative phosphosugar-binding transcriptional regulator	OAB68985.1	AAL00322.1		ONG46313.1	OAB72267.1	OAB73012.1	ONG49247.1	OOS26920.1	OBX91532.1	OOS09622.1	OOS12055.1																												0.855641	0.901034					S. infantis
Prot_511	635	A0A0H2UR30	SP_1675	ROK family protein	OAB68984.1	AAL00323.1	OBX45865.1	ONG46312.1	OAB72268.1	OAB73013.1	ONG49246.1	OOS26919.1	OBX91531.1	OOS09623.1	OOS12054.1										0.902979		0.93469										0.940499	0.925283					0.858221	0.856185	0.928435				S. infantis
Prot_209	636	A0A0H2URD1	SP_1683	sugar ABC transporter, sugar-binding protein	OAB68976.1	AAL00331.1	OBX40421.1	ONG46305.1	OAB72276.1	OAB73021.1	ONG49239.1	OOS26911.1	OBX91523.1	OOS09631.1	OOS12047.1	0.969059	1.03421	1.00143				0.956061	0.941475	0.950207	1.15643		1.15955	1.00854	1.0395	1.01627	1.05692	1.06315	1.04308	0.997037	0.996809	1.02936	1.0938	1.13536	1.10817	1.01614	1.01277	1.03103	1.13713	1.141	1.14983	1.0472	1.04122	1.04641	S. infantis
Prot_897	637	A0A0H2UR48	SP_1684	PTS system, IIBC components	OAB68975.1	AAL00332.1	OBX40420.1	ONG46304.1	OAB72277.1	OAB73022.1	ONG49238.1	OOS26910.1	OBX91522.1	OOS09632.1	OOS12046.1																												0.871435		0.875042				G. elegans
Prot_390	638	P65520	SP_1685	conserved hypothetical protein	OAB68974.1	AAL00333.1|AAK99999.1	OBX46825.1	ONG44713.1	OAB72278.1	OAB73023.1	ONG49237.1	OOS26909.1	OBX91521.1	OOS09633.1	OOS12045.1	0.989166	1.01173								0.942631		0.960635	0.958552	0.92468	0.890308							0.978633	0.954271	0.935697	0.839006	0.911125	0.832045	0.978015	0.942266	0.873541				S. infantis
Prot_908	639	Q54727	SP_1687	neuraminidase B	OAB68972.1	AAL00335.1	OBX46823.1	ONG44863.1	OAB72280.1	OAB73025.1	ONG49235.1	OOS26907.1	OBX91520.1		OOS12043.1																																		-
Prot_389	640	A0A0H2UR58	SP_1701	phospho-2-dehydro-3-deoxyheptonate aldolase	OAB65872.1|OAB65871.1	AAL00346.1|AAL00347.1	OBX46811.1|OBX46812.1	ONG44852.1|ONG44853.1	OAB72292.1|OAB72291.1	OAB81208.1|OAB81209.1	ONG49223.1|ONG49224.1	OOS27257.1|OOS27258.1	OBX92124.1|OBX92123.1	OOS12431.1|OOS12432.1	OOS11563.1|OOS11562.1										0.9405		1.00766										0.970984	0.957069	0.903229		0.949151	0.948022	0.892521	0.933156	0.957115	0.915078	0.909103	0.917163	S. infantis
Prot_164	641	Q97PD6	SP_1702	preprotein translocase, SecA subunit	OAB65870.1	AAL00348.1	OBX46810.1	ONG44851.1	OAB72293.1	OAB81210.1	ONG49222.1	OOS27259.1	OBX92122.1	OOS12430.1	OOS11561.1	0.994309	1.01331	1.01456	0.92497	0.942154	0.95237	0.986415	1.01765	1.02009	1.1092		1.09199	1.03028	0.997312	0.847689	0.960286	0.97707	0.812297	1.00616	0.995785	1.00936	1.09769	1.08064	1.07128	0.832231	0.898691	0.819554	1.04477	1.05934	1.05648	1.02035	1.03665	1.02588	S. infantis
Prot_273	642	P64062	SP_1709	phosphoglycerate dehydrogenase-related protein	OAB65863.1	AAL00357.1	OBX46805.1	ONG44843.1	OAB72299.1	OAB81218.1	ONG49216.1	OOS27907.1	OBX92116.1	OOS12422.1	OOS11555.1					0.887483	0.880098	0.89931	0.944178	0.938686	0.9898		0.985397	0.960336	0.989043	0.873106	0.941792	0.953319			0.927092	0.943145	1.02036	1.01652	0.979088	0.893156	0.925976	0.909771	0.954777	0.971006	0.986518	0.962977	0.957498	0.958276	S. infantis
Prot_520	643	A0A0H2UR56	SP_1710	nitroreductase family protein	OAB65862.1	AAL00358.1	OBX46804.1	ONG44842.1	OAB72300.1	OAB81219.1	ONG49215.1	OOS27906.1		OOS12421.1	OOS11554.1	0.902682	0.938586								0.909151		0.9263										0.918002	0.910376	0.919665					0.921432	0.941406				S. infantis
Prot_663	644	A0A0H2URD2	SP_1711	primosomal protein DnaI	OAB65861.1	AAL00359.1	OBX46803.1	ONG44841.1	OAB72301.1	OAB81220.1	ONG49214.1	OOS27905.1	OBX92115.1	OOS12420.1	OOS11553.1																				0.843662	0.936424	0.931079	0.905498	0.932644										S. infantis
Prot_513	645	A0A0H2URF3	SP_1712	hypothetical protein	OAB65860.1	AAL00360.1	OBX46802.1	ONG44840.1	OAB72302.1	OAB81221.1	ONG49213.1	OOS27904.1	OBX92114.1	OOS12419.1	OOS11552.1										0.898854		0.857379										0.934215	0.94505	0.916817										S. infantis
Prot_257	646	P67318	SP_1713	conserved hypothetical protein	OAB65859.1	AAL00361.1	OBX46801.1	ONG44839.1	OAB72303.1	OAB81222.1	ONG49212.1	OOS27903.1	OBX92113.1	OOS12418.1	OOS11551.1	0.875743	0.89324	0.876875				0.912873	0.970945	0.932387	0.992359		1.01184	0.962554	0.959381		0.899867	0.949459		0.825284	0.894995	0.933238	1.01804	1.02518	1.01062	0.825869	0.847252	0.829253	1.01749	1.03481	1.03403	0.94634	0.958515	0.937657	S. infantis
Prot_255	647	A0A0H2UR70	SP_1714	transcriptional regulator, GntR family	OAB65858.1	AAL00362.1	OBX46800.1	ONG44838.1	OAB72304.1	OAB81223.1	ONG49211.1	OOS27902.1	OBX92112.1	OOS12417.1	OOS11550.1							0.913849	0.928329	0.905702	0.878622		0.985138				0.966551	0.999588	0.928934	0.974479	0.930412	1.00408	0.989213	1	1.00597		0.87463	0.863874	0.961353	0.983668	0.965025	0.948967	0.918143	0.906868	S. infantis
Prot_271	648	A0A0H2UR60	SP_1716	conserved hypothetical protein	OAB65855.1	AAL00365.1	OBX46797.1	ONG44835.1	OAB72307.1	OAB81226.1	ONG49208.1	OOS27899.1	OBX92109.1	OOS12414.1	OOS11547.1							0.902513	0.908153	0.913833	0.958883		0.915022	0.968353	0.910306	0.844177	0.872849	0.862384					0.951215	0.94817	0.956352				0.991949	1.01347	1.00248		0.848299	0.91431	S. infantis
Prot_709	649	A0A0H2URD8	SP_1717	ABC transporter, ATP-binding protein	OAB65854.1	AAL00366.1	OBX46796.1	ONG44834.1	OAB72308.1	OAB81227.1	ONG49207.1	OOS27898.1	OBX92108.1	OOS12413.1	OOS11546.1													1.02064	0.945128																				S. infantis
Prot_731	650	A0A0H2UR62	SP_1721	fructokinase	OAB70501.1	AAL00369.1	OBX46793.1	ONG46630.1	OAB72311.1	OAB81230.1	ONG49205.1	OOS27895.1	OBX92105.1	OOS12410.1	OOS11543.1																																		S. infantis
Prot_626	651	A0A0H2UR65	SP_1722	PTS system IIABC components	OAB70500.1	AAL00370.1	OBX46792.1	ONG46631.1	OAB72312.1			OOS27894.1		OOS12409.1	OOS11542.1										0.97178		1.00364										0.981353	0.928794	0.959669										Streptococcus spp.
Prot_724	652	A0A0H2UR69	SP_1727	hydroxymethylglutaryl-CoA synthase	OAB70495.1	AAL00374.1	OBX46787.1	ONG46636.1	OAB72317.1	OAB81236.1	ONG49199.1	OOS27889.1	OBX92099.1	OOS12404.1	OOS11537.1										0.851058		0.875786																0.864538	0.894244	0.941123				S. infantis
Prot_578	653	Q97PA9	SP_1732	serine/threonine protein kinase	OAB70491.1	AAL00380.1	OBX47285.1	ONG46640.1	OAB72321.1	OAB81240.1	ONG49196.1	OOS28443.1	OBX92096.1	OOS12400.1	OOS11533.1										0.979397		0.990611	0.96025	0.932265								0.997961	0.983925	0.937046				0.878624	0.891677					S. infantis
Prot_123	654	A0A0H2UR71	SP_1733	putative phosphatase	OAB70490.1	AAL00381.1	OBX47286.1	ONG46641.1	OAB72322.1	OAB81241.1	ONG49195.1	OOS28444.1	OBX92095.1	OOS12399.1	OOS11532.1	1.03318	0.993471	0.991367	0.924346	0.960977	0.938691	1.01693	1.03151	1.05049	1.13796		1.12255	1.02966	1.00858	0.99767	1.04242	1.03896	1.02922	1.05132	0.878524	1.01581	1.12658	1.12451	1.12867	0.885493	0.992091	0.922198	1.07983	1.08006	1.09657	0.997184	1.01631	1.01911	S. infantis
Prot_490	655	Q97PA6	SP_1735	methionyl-tRNA formyltransferase	OAB70489.1	AAL00383.1	OBX47287.1	ONG46642.1	OAB72323.1	OAB81242.1	ONG49194.1	OOS28445.1	OBX92094.1	OOS12397.1	OOS11531.1	0.932892	0.911589	0.923674		0.898299	0.901605				0.865589		0.899073	0.991327	0.970655		0.977606	0.964591	0.950989				0.963112	0.969755	0.939704	0.858807	0.925383	0.886896		0.859388	0.891581				S. infantis
Prot_160	656	P66730	SP_1737	putative DNA-directed RNA polymerase, omega subunit	OAB70487.1	AAL00385.1	OBX47289.1	ONG46644.1	OAB72325.1	OAB81244.1	ONG49192.1	OOS28447.1	OBX92092.1	OOS12395.1	OOS11529.1	0.950896	0.933957	0.900586				0.990148	0.975254	0.97767	1.00504		1.02161	0.920177	0.954935	0.930186	1.03	1.01423	1.02301	0.97057	1.01194	1.01615	1.03999	1.06683	1.04447		0.947554	0.954283	1.05057	1.04821	1.08654	0.998678	0.99788	0.977562	S. infantis
Prot_191	657	Q97PA3	SP_1738	guanylate kinase	OAB70486.1	AAL00386.1	OBX47290.1	ONG46645.1	OAB72326.1	OAB81245.1	ONG49191.1	OOS28448.1	OBX92091.1	OOS12394.1	OOS11528.1							0.96901	0.973049					0.948229	0.942143	0.851753							0.999078	0.991058	1.01946				0.968832	0.958772	0.976102	0.947594	0.91841	0.97757	S. infantis
Prot_268	658	P67282	SP_1739	KH domain protein	OAB70485.1	AAL00387.1	OBX47291.1	ONG46646.1	OAB72327.1	OAB81246.1	ONG49190.1	OOS28449.1	OBX92090.1	OOS12393.1	OOS11527.1				0.894171		0.916948	0.906649	0.97347	0.966303	1.00692		0.996068	0.959536	0.93569								1.05567	1.02897	1.00644				0.980098	1.01646	1.01313	0.98499	0.97779	1.03063	S. infantis
Prot_470	659	Q97P97	SP_1744	iojap-related protein	OAB70480.1	AAL00392.1	OBX47293.1	ONG46649.1	OAB72331.1	OAB81249.1	ONG49187.1	OOS28452.1	OBX92087.1	OOS12388.1	OOS11523.1													0.85456	0.858889																	0.925039	0.911038		S. infantis
Prot_878	660	Q97P97	SP_1744		OAB70480.1	AAL00392.1	OBX47293.1	ONG46649.1	OAB72331.1	OAB81249.1	ONG49187.1	OOS28452.1	OBX92087.1	OOS12388.1	OOS11523.1																																		Streptococcus phocae
Prot_453	661	P65504	SP_1747	conserved hypothetical protein	OAB70477.1	AAL00395.1	OBX47296.1	ONG46652.1	OAB72334.1	OAB81252.1	ONG49184.1	OOS28455.1	OBX92084.1	OOS12385.1	OOS11520.1										0.990098		1.02353	0.902121	0.858331								1.04682	1.00718	1.02611				0.94533	1.00494	1.00232	0.955424	0.990431	0.999451	S. infantis
Prot_843	662	P65504	SP_1747		OAB70477.1	AAL00395.1	OBX47296.1	ONG46652.1	OAB72334.1	OAB81252.1	ONG49184.1	OOS28455.1	OBX92084.1	OOS12385.1	OOS11520.1										0.990098		1.02353																0.929343	0.900066	0.890477				S. infantis
Prot_801	663	A0A0H2URH9	SP_1748	conserved hypothetical protein	OAB70476.1	AAL00396.1	OBX47297.1	ONG46653.1	OAB72335.1	OAB81253.1	ONG49183.1	OOS28456.1	OBX92083.1	OOS12384.1	OOS11519.1																												0.902173	0.897881	0.906209				S. infantis
Prot_414	664	A0A0H2UR88	SP_1762	hypothetical protein	OAB70463.1		OBX47310.1		OAB72348.1	OAB81266.1																																							-
Prot_424	665	A0A0H2UR98	SP_1775	conserved domain protein	OAB64516.1	AAL00404.1	OBX40506.1	ONG46660.1	OAB73947.1	OAB77247.1	ONG49176.1	OOS28463.1	OBX92076.1	OOS12377.1	OOS11512.1	0.927786	0.964786	0.954718							1.0289		0.953977	0.973356	1.03103	1.06023	1.03926	1.02869	1.04675	1.01104	0.990527	0.980519	1.00915	1.02223	0.951703		1.0806	1.1323	1.08251	1.01515	1.01432	1.03729	1.01087	1.01418	S. infantis
Prot_25	666	A0A0H2URA9	SP_1776	thioredoxin	OAB64515.1	AAL00405.1	OBX40505.1	ONG46661.1	OAB73948.1	OAB77248.1	ONG49175.1	OOS28464.1	OBX92075.1	OOS12376.1	OOS11511.1	1.21751	1.17631	1.17427	1.18451	1.10608	1.11287	1.14515	1.10068	1.10782	1.12562		1.13266	1.1783	1.18045	1.15105	1.14138	1.12216	1.09809	1.09427	1.08291	1.08008	1.13466	1.13622	1.15392	1.17013	1.19714	1.22289	1.149	1.13871	1.14147	1.1088	1.0992	1.09755	S. sanguinis
Prot_307	667	A0A0H2URC2	SP_1780	putative oligoendopeptidase F	OAB64509.1	AAL00409.1	OBX42173.1	ONG46668.1	OAB73956.1	OAB77252.1	ONG49171.1	OOS28465.1	OBX92067.1	OOS11123.1	OOS11506.1																						0.940208		0.92895										S. gordonii
Prot_674	668	A0A0H2URA2	SP_1781	conserved hypothetical protein	OAB64508.1	AAL00410.1	OBX42172.1	ONG46669.1	OAB73957.1	OAB77253.1	ONG49170.1	OOS28466.1	OBX92066.1	OOS11124.1	OOS11505.1																						0.916672		0.923168										Streptococcus spp.
Prot_499	669	Q97P62	SP_1782	ribosomal protein L11 methyltransferase	OAB64507.1	AAL00411.1	OBX42171.1	ONG46670.1	OAB73958.1	OAB77254.1	ONG49169.1	OOS28467.1	OBX92065.1	OOS11125.1	OOS11504.1																0.893346	0.875534	0.914925										0.914377	0.893094	0.877142				S. infantis
Prot_734	670	A0A0H2URL1	SP_1785	hypothetical protein	OAB64502.1	AAL00414.1	OBX42167.1	ONG46673.1	OAB73961.1	OAB77257.1	ONG49166.1	OOS28473.1	OBX92062.1	OOS11130.1	OOS11501.1																							0.899829	0.84147										S. infantis
Prot_4	671	A0A0H2URD5	SP_1804	putative general stress protein 24	OAB64490.1	AAL00428.1	OBX42156.1	ONG46686.1	OAB71155.1	OAB77268.1	ONG49144.1	OOS26943.1	OBX92050.1	OOS11143.1	OOS11488.1	1.23407	1.25306	1.20895	1.16842	1.16679	1.18437	1.28518	1.22789	1.24826	1.34123		1.38634	1.24408	1.23374	1.22927	1.19606	1.18372	1.18224	1.20371	1.22209	1.22646	2.2933	2.32993	2.29302	1.28279	1.30291	1.31506	1.36847	1.37077	1.3864	1.25338	1.25417	1.25332	S. sanguinis
Prot_13	672	Q97P39	SP_1805	hypothetical protein	OAB64489.1	AAL00429.1	OBX42155.1	ONG46687.1	OAB71156.1	OAB77269.1	ONG49143.1	OOS26942.1	OBX92049.1	OOS11144.1	OOS11487.1	1.05899	1.02332	1.00143	0.926346	0.962239	0.93325	1.18076	1.05886	1.08171	1.20593		1.1953	1.03077	1.00089	1.08833	1.1046	1.0884	1.11806	1.0066	1.10611	1.06186	1.22818	1.20167	1.20937	1.15166	1.16996	1.15689	1.25635	1.21459	1.22878	1.14429	1.16063	1.1584	Granulicatella adiacens
Prot_304	673	Q97P32	SP_1812	tryptophan synthase, beta subunit	OAB64472.1	AAL00435.1	OBX42137.1	ONG46692.1	OAB71162.1	OAB79439.1	ONG49127.1	OOS27428.1	OBX92032.1	OOS11151.1	OOS11473.1																															0.987849	0.981167	1.00169	S. infantis
Prot_533	674	A0A0H2URK6	SP_1816	anthranilate synthase component II	OAB64468.1	AAL00439.1	OBX42133.1	ONG46696.1	OAB71166.1	OAB79435.1	ONG49123.1	OOS27424.1	OBX92028.1	OOS11155.1	OOS11469.1																																		S. infantis
Prot_909	675	A0A0H2URF1	SP_1825	ABC transporter, ATP-binding protein	OAB64462.1	AAL00447.1	OBX42127.1	ONG45329.1	OAB73605.1		ONG49117.1	OOS27418.1	OBX92021.1	OOS11161.1	OOS11825.1		0.895196	0.881555																															G. elegans
Prot_200	676	A0A0H2URN9	SP_1833	cell wall surface anchor family protein	OAB64458.1	AAL00455.1	OBX42123.1	ONG45333.1	OAB73609.1	OAB79424.1	ONG49113.1	OOS27411.1	OBX92017.1	OOS11168.1	OOS11833.1	0.954107	0.973697	0.993901	1.02763	1.04561	1.04757	0.965762	1.02776	1.01966	0.982114		0.989506	0.971931	0.924552	0.948529				0.864931	0.905043	0.925293				0.90718	0.956442	0.897612	0.966395	0.944549	0.931291	0.867991		0.885047	-
Prot_194	677	A0A0H2URM1	SP_1837	putative capsular polysaccharide biosynthesis protein	OAB64455.1	AAL00457.1	OBX42120.1	ONG45336.1	OAB73612.1	OAB79421.1	ONG49110.1	OOS27409.1	OBX92014.1	OOS11170.1	OOS11836.1							0.967019	0.961406	0.98215	1.00523		1.02647	0.922583	0.914811	0.848042				0.97102	0.788872	0.856304	1.01789	1.02116	1.02076				0.976531	0.953379	0.99276	0.944595	0.934143	0.945076	S. infantis
Prot_105	678	P0A2X3	SP_1845	exodeoxyribonuclease	OAB64448.1	AAL00463.1	OBX42114.1	ONG45342.1	OAB73620.1	OAB79414.1	ONG49103.1	OOS28331.1	OBX92008.1	OOS11177.1	OOS11842.1	0.871599	0.855794					1.03482	1.00434	0.983725	1		1.00776	1.0147	1.01761	0.95525	0.974068	0.972194	0.971223	0.920444	0.956728	0.954456	1.06289	1.07403	1.07215	0.896541	0.925442	0.918659	1.00275	0.977052	0.98117	1.00111	0.977956	0.984727	S. infantis
Prot_512	679	P0A3T4	SP_1849	DpnD protein	OAB64444.1	AAL00467.1		ONG45346.1		OAB79410.1	ONG49099.1	OOS28328.1	OBX92004.1		OOS11846.1										0.949519		0.953765										0.935853	0.969096	0.920004				0.857408	0.880006	0.908206				-
Prot_658	680	Q97NZ6	SP_1853	galactokinase	OAB64440.1	AAL00471.1	OBX42106.1	ONG45350.1	OAB73629.1	OAB79406.1	ONG49095.1	OOS28324.1	OBX92000.1	OOS11187.1	OOS11850.1	0.895419	0.880119	0.850441																			0.935246		0.876596										S. infantis
Prot_696	681	A0A0H2URM6	SP_1855	alcohol dehydrogenase, zinc-containing	OAB64438.1	AAL00473.1	OBX42104.1	ONG45352.1	OAB73631.1	OAB79404.1	ONG49093.1	OOS28322.1	OBX91998.1	OOS11189.1	OOS11852.1										0.802478		0.872579										0.854331	0.904347											S. infantis
Prot_641	682	A0A0H2URM9	SP_1860	choline transporter	OAB64433.1	AAL00480.1	OBX42099.1	ONG45357.1	OAB73636.1	OAB79399.1	ONG49088.1	OOS28317.1	OBX91994.1	OOS11194.1	OOS11857.1																						0.952407	0.933841	0.989026										S. infantis
Prot_638	683	A0A0H2URQ9	SP_1861	choline transporter	OAB64432.1	AAL00481.1	OBX42098.1	ONG45358.1	OAB73637.1	OAB79398.1	ONG49087.1	OOS28316.1	OBX91993.1	OOS11195.1	OOS11858.1										0.893164		0.897225										0.956237		0.949136										S. parasanguinis
Prot_522	684	A0A0H2URJ3	SP_1862	hypothetical protein	OAB64431.1	AAL00482.1	OBX42097.1	ONG45359.1	OAB73638.1	OAB79397.1	ONG49086.1	OOS28315.1	OBX91992.1	OOS11196.1	OOS11859.1										1.05909		0.986958										0.902016	0.90973	0.937884				1.0097	1.02423	0.995753				S. sanguinis
Prot_733	685	A0A0H2URN4	SP_1865	glutamyl-aminopeptidase	OAB64428.1	AAL00485.1	OBX42094.1	ONG45362.1	OAB73641.1	OAB79394.1	ONG49083.1	OOS28312.1	OBX91989.1	OOS11199.1	OOS11862.1																												0.772403	0.748547	0.897195				S. infantis
Prot_483	686	A0A0H2URK5	SP_1872	iron-compound ABC transporter, iron-compound-binding protein	OAB64422.1	AAL00490.1	OBX42088.1	ONG45368.1	OAB73647.1	OAB79388.1	ONG49077.1	OOS28306.1	OBX91983.1	OOS11205.1	OOS11868.1										1.08283		1.08245	0.915768	0.90796								0.977712	0.989012	0.918694				0.893048	0.90825		0.889826	0.915237	0.966459	-
Prot_493	687	A0A0H2URG9	SP_1874	ribosomal large subunit pseudouridine synthase B	OAB64420.1	AAL00492.1	OBX42086.1	ONG46714.1	OAB73649.1	OAB79386.1	ONG49075.1	OOS28304.1	OBX91981.1	OOS11207.1	OOS11870.1										0.946042		0.958496				0.944362	0.87333					0.997854	1.01143	1.00847				0.925709	0.926506	0.957779				S. infantis
Prot_890	688	Q97NX5	SP_1876	segregation and condensation protein A	OAB64418.1	AAL00494.1	OBX42084.1	ONG46716.1	OAB73651.1	OAB79384.1	ONG49073.1	OOS28302.1	OBX91979.1	OOS11209.1	OOS11872.1																																		Granulicatella adiacens
Prot_648	689	A0A0H2URP5	SP_1879	conserved hypothetical protein	OAB64415.1	AAL00497.1	OBX42081.1	ONG46719.1	OAB73654.1	OAB79381.1	ONG49070.1	OOS28299.1	OBX91976.1	OOS11212.1	OOS11875.1																						0.948045	0.883146											S. infantis
Prot_303	690	P64310	SP_1880	HAM1 protein	OAB64414.1	AAL00498.1	OBX42080.1	ONG46720.1	OAB73655.1	OAB79380.1	ONG49069.1	OOS28298.1	OBX91975.1		OOS11876.1																																		S. infantis
Prot_477	691	P67293	SP_1882	conserved hypothetical protein	OAB64412.1	AAL00500.1	OBX42078.1	ONG46722.1	OAB73657.1	OAB79378.1	ONG49067.1	OOS28296.1	OBX91973.1	OOS11214.1	OOS11878.1																						0.907288	0.977164					0.907895	1.0315		0.910557		0.910032	S. infantis
Prot_595	692	A0A0H2URS6	SP_1883	putative dextran glucosidase DexS	OAB64411.1	AAL00501.1	OBX42077.1	ONG46723.1	OAB73658.1	OAB79377.1	ONG49066.1	OOS28009.1	OBX91972.1	OOS11215.1	OOS11879.1																																		Streptococcus spp.
Prot_465	693	A0A0H2URK8	SP_1884	trehalose PTS system, IIABC components		AAL00502.1	OBX42076.1	ONG46724.1	OAB73659.1		ONG49065.1	OOS28008.1	OBX91971.1	OOS11216.1	OOS11880.1										0.904826		0.951279	0.958444	0.979933								0.948986	0.889993	0.870232							0.927344	0.923899	0.915128	Streptococcus spp.
Prot_811	694	P18766	SP_1887	oligopeptide ABC transporter, ATP-binding protein AmiF	OAB64885.1	AAL00506.1	OBX42073.1	ONG46728.1	OAB73663.1	OAB79372.1	ONG49060.1	OOS28003.1	OBX91967.1	OOS11218.1	OOS09926.1													0.963954	0.959093																				S. infantis
Prot_302	695	P0A4M7	SP_1890	oligopeptide ABC transporter, permease protein AmiC	OAB64882.1	AAL00509.1	OBX42070.1	ONG46731.1	OAB73666.1	OAB79369.1	ONG49057.1	OOS28000.1	OBX91964.1	OOS11221.1	OOS09923.1								0.894856	0.887175	0.845421		0.858073																						S. infantis
Prot_489	696	P18791	SP_1891	oligopeptide ABC transporter, oligopeptide-binding protein AmiA	OAB64881.1	AAL00510.1	OBX42069.1	ONG46732.1		OAB79368.1	ONG49056.1	OOS27999.1	OBX91963.1	OOS11222.1	OOS09922.1										1.04326		0.971649				0.985759	0.962913	0.94551							0.910032	0.904741	0.846628	0.928604	0.891569	0.886536				S. infantis
Prot_301	697	A0A0H2URT4	SP_1894	sucrose phosphorylase	OAB64879.1	AAL00512.1	OBX42067.1	ONG46734.1	OAB73668.1	OAB79366.1	ONG49054.1	OOS27997.1	OBX91961.1	OOS11225.1	OOS09920.1																																		S. parasanguinis
Prot_300	698	A0A0H2URJ7	SP_1897	sugar ABC transporter, sugar-binding protein	OAB64876.1	AAL00515.1	OBX42064.1	ONG46737.1	OAB73671.1	OAB74189.1	ONG49051.1	OOS27994.1	OBX91957.1	OOS11228.1	OOS09917.1																																		S. parasanguinis
Prot_47	699	P0A335	SP_1906	chaperonin, 60 kDa	OAB69214.1	AAL00525.1	OBX42703.1	ONG45773.1	OAB74177.1	OAB78356.1	ONG47992.1	OOS24834.1	OBX93782.1	OOS13635.1	OOS15500.1	1.00896	0.991018	0.959858	0.845365	0.85321	0.922088	1.09759	1.08511	1.0766	1.14244		1.1524	1.05507	1.06032	1.01571	1.05318	1.04803	1.05951	1.05468	1.07297	1.04364	1.10771	1.09763	1.10565	0.999509	0.974962	0.997077	1.11093	1.11694	1.12599	1.08834	1.0783	1.10306	S. infantis
Prot_150	700	Q97NV3	SP_1907	chaperonin, 10 kDa	OAB69213.1	AAL00526.1	OBX42704.1	ONG45772.1	OAB74176.1	OAB78355.1	ONG47993.1	OOS24835.1	OBX93781.1	OOS13636.1	OOS15501.1	1.06549	1.06032	1.0687		0.981028	0.982243	0.995459	1.02921	1.01114	0.905284		0.937585	1.07175	1.04502	0.835279					0.835368	0.884738	0.974903	0.940465	0.921494	0.907764	1.00726	0.921709	0.923155	0.919908	0.918647	0.953643	0.871329	0.847716	Streptococcus oralis
Prot_743	701	A0A0H2URK4	SP_1909	oxidoreductase, short chain dehydrogenase/reductase family	OAB69211.1	AAL00528.1	OBX42706.1	ONG45770.1	OAB74174.1	OAB78353.1	ONG47995.1	OOS27031.1	OBX93779.1	OOS13638.1	OOS15503.1																																		S. infantis
Prot_313	702	A0A0H2URR3	SP_1910	conserved hypothetical protein	OAB69210.1	AAL00529.1	OBX42707.1	ONG45769.1	OAB74173.1	OAB78352.1	ONG47996.1	OOS27030.1	OBX93778.1	OOS13639.1	OOS15504.1										1.00855		1.00238	0.938209	0.990489	1.02624	1.01091	1.00812	0.99322				0.96958	0.971453	0.938171		0.972364	0.914958	0.921671	1.02127	0.994761	0.965856	0.971364	0.949928	S. infantis
Prot_419	703	P67186	SP_1922	conserved hypothetical protein	OAB69201.1	AAL00541.1		ONG45760.1	OAB74163.1	OAB78342.1	ONG48008.1	OOS27020.1	OBX93769.1	OOS13648.1	OOS15514.1	0.921007	0.998489	0.972547							1.12382		1.13348	1.14087	1.17118	1.10637	1.11669	1.10114	1.07308	1.06091	1.01321	1.10506	1.09631	1.10254	1.11932	1.08929	1.0632	1.11246	1.08584	1.08082	1.08883	1.06707	1.05781	1.0446	S. infantis
Prot_455	704	P0C2J9	SP_1923	pneumolysin	OAB69200.1	AAL00542.1	OBX42716.1	ONG45759.1	OAB74162.1	OAB78341.1	ONG48009.1	OOS27019.1	OBX93768.1	OOS13649.1	OOS15515.1		0.998833	1.0186		0.951174	0.901373				1.01739		0.969594	1.0229	1.0104	0.88575	0.980953	0.966494	0.992892	0.911971	0.929518	0.918397	1.00741	0.990916	0.983793	0.88049	0.934612	0.951942	1.08548	1.04819	1.04868	0.947739	0.923017	1.00581	-
Prot_870	705	A0A0H2URV2	SP_1924	hypothetical protein	OAB69222.1	AAL00543.1	OBX42720.1	ONG45758.1	OAB74184.1	OAB78361.1	ONG48010.1	OOS27033.1	OBX93787.1	OOS13650.1	OOS15516.1										0.89168		0.907485																						S. infantis
Prot_475	706	A0A0H2URM7	SP_1925	hypothetical protein	OAB69199.1	AAL00544.1	OBX42717.1	ONG45757.1	OAB74161.1	OAB78340.1	ONG48011.1	OOS27018.1	OBX93767.1	OOS13651.1	OOS15517.1																0.989921	0.989723	0.973113				0.905185	0.925419	0.918371							0.916778	0.954297		-
Prot_612	707	A0A0H2URJ8	SP_1926	hypothetical protein	OAB69198.1		OBX42718.1	ONG45756.1	OAB74160.1	OAB78339.1	ONG48012.1	OOS27017.1	OBX93766.1	OOS13652.1	OOS15518.1										0.995123		1.02596										1.00834	1.00809	0.992072	0.819439	0.948088		1.00864	1.03032	1.01205				-
Prot_246	708	P0A451	SP_1940	recA protein	OAB69186.1	AAL00560.1	OBX47234.1	ONG45745.1	OAB74148.1	OAB78327.1	ONG48022.1	OOS27103.1	OBX93750.1	OOS10955.1	OOS15528.1		0.943488	0.882963	0.948285		0.891942	0.931697	1.00591	0.993821	1.05542		1.05597	1.05722	1.04971	0.997039	1.01698	1.01782	1.01946	0.96035	1.01254	0.972167	1.07771	1.04806	1.04787	0.970521	1.00009	0.952569	1.00534	1.04754	1.03741	1.01504	0.999216	0.967991	S. infantis
Prot_572	709	P54184	SP_1941	competence/damage-inducible protein CinA	OAB69185.1	AAL00561.1	OBX47235.1	ONG45744.1	OAB74147.1	OAB78326.1	ONG48023.1	OOS27104.1	OBX93749.1	OOS10954.1	OOS15529.1																0.897489	0.915733																	S. infantis
Prot_410	710	A0A0H2US14	SP_1942	putative transcriptional regulator	OAB69184.1	AAL00562.1	OBX47236.1	ONG45743.1	OAB74146.1	OAB78325.1	ONG48024.1	OOS27105.1	OBX93748.1	OOS10953.1	OOS15530.1										0.971629		0.993992				0.966621	0.952312					0.921781	0.944122	0.958052				0.877073	0.816485	0.902456	0.922005	0.915019	0.97641	S. infantis
Prot_581	711	A0A0H2URN5	SP_1944	conserved hypothetical protein TIGR00150	OAB69182.1	AAL00564.1	OBX47238.1	ONG45741.1	OAB74144.1	OAB78323.1	ONG48026.1	OOS27107.1	OBX93746.1	OOS10951.1	OOS15532.1										0.929027		0.929821										0.941745		0.938507										S. infantis
Prot_745	712	P65536	SP_1959	nucleoside diphosphate kinase	OAB69169.1	AAL00578.1	OBX47245.1	ONG45734.1	OAB74138.1	OAB78317.1	ONG48033.1	OOS27050.1	OBX93739.1	OOS10944.1	OOS15540.1																							0.88181	0.862236										S. intermedius
Prot_117	713	Q97NQ8	SP_1960	DNA-directed RNA polymerase, beta' subunit	OAB69168.1	AAL00579.1	OBX47246.1	ONG45733.1	OAB74137.1	OAB78316.1	ONG48034.1	OOS27051.1	OBX93738.1	OOS10943.1	OOS15541.1	1.00168	1.01735	1.02002	0.935671	0.977099	0.980905	1.02289	1.02494	1.0355	1.09519		1.12256	1.055	1.04685	1.01117	1.06614	1.06527	1.0433	1.07531	1.0858	1.0634	1.11253	1.10523	1.09437	1.06252	1.03716	1.05985	1.11346	1.11562	1.10389	1.06436	1.06993	1.04395	S. infantis
Prot_82	714	Q97NQ7	SP_1961	DNA-directed RNA polymerase, beta subunit	OAB69167.1	AAL00580.1	OBX47247.1	ONG45732.1	OAB74136.1	OAB78315.1	ONG48035.1	OOS27052.1	OBX93737.1	OOS10942.1	OOS15542.1	1.11228	1.11143	1.12094	1.01988	1.05129	1.04836	1.05433	1.06362	1.05727	1.16731		1.16736	1.13228	1.10761	1.08658	1.08992	1.08364	1.07349	1.14185	1.17301	1.14193	1.11873	1.11524	1.11519	1.14848	1.16702	1.16931	1.16188	1.16081	1.16594	1.07821	1.07968	1.05784	S. infantis
Prot_746	715	A0A0H2URP2	SP_1963	CBS domain protein	OAB69166.1	AAL00581.1	OBX47248.1	ONG45731.1	OAB74135.1	OAB78314.1	ONG48036.1	OOS27053.1	OBX93736.1	OOS10941.1	OOS15543.1																																		S. infantis
Prot_711	716	P0A3S3	SP_1964	DNA-entry nuclease	OAB69165.1	AAL00582.1	OBX47249.1	ONG45730.1	OAB74134.1	OAB78313.1	ONG48037.1	OOS27054.1	OBX93735.1	OOS10940.1	OOS15544.1										0.893575		0.915871	0.894186	0.867337															0.989724	0.901608				S. infantis
Prot_411	717	Q97NQ4	SP_1966	UDP-N-acetylglucosamine 1-carboxyvinyltransferase	OAB69164.1	AAL00584.1	OBX47250.1	ONG45729.1	OAB74133.1	OAB78312.1	ONG48038.1	OOS27093.1	OBX93734.1	OOS10937.1	OOS15583.1	0.886425	0.898035	0.93543		0.910527	0.883994				0.973281		1.00516	0.952394	0.886942		0.875178	0.934707		0.990804	0.967827	0.939826	0.976015	0.965056	1.00071				0.942435	0.922935	0.971732	0.912407		0.906289	S. infantis
Prot_585	718	A0A0H2URQ4	SP_1967	conserved hypothetical protein	OAB69163.1	AAL00585.1	OBX47281.1	ONG45728.1	OAB74132.1	OAB78311.1	ONG48039.1	OOS27055.1	OBX93733.1	OOS10935.1	OOS15586.1										0.866451		0.868623										0.919768	0.943604	0.931692				0.861821	0.843406	0.858358				S. infantis
Prot_151	719	Q97NQ0	SP_1970	aspartate--ammonia ligase	OAB69160.1	AAL00588.1	OBX47252.1	ONG45725.1	OAB74129.1	OAB78308.1	ONG48042.1	OOS27058.1	OBX93730.1	OOS10932.1	OOS15546.1		0.976213	0.968225		1.02708	1.01127	0.995145	1.01226	1.00103	1.10483		1.10722	1.01564	1.01053	0.97644	1.0234	1.00256	0.97395	1.06612	1.07108	1.07304	1.10553	1.09647	1.11817	0.977916	0.99991	0.985156	1.08164	1.08422	1.08365	1.03922	1.03359	1.03099	S. infantis
Prot_713	720	A0A0H2URP4	SP_1973	spoU rRNA Methylase family protein	OAB69157.1	AAL00591.1	OBX47254.1	ONG45722.1	OAB74126.1	OAB78305.1	ONG48045.1	OOS27060.1	OBX93727.1	OOS10930.1	OOS15548.1																												0.873849	0.888302	0.891803				S. infantis
Prot_248	721	Q97NP5	SP_1975	SpoIIIJ family protein	OAB69155.1	AAL00593.1	OBX47256.1	ONG45720.1	OAB74124.1	OAB78303.1	ONG48047.1	OOS27062.1	OBX93725.1	OOS10928.1	OOS15550.1	1.00424	1.01086	1.01745	0.978725	0.977386	0.994571	0.926398	0.9717	0.97345	1.11625		1.11457	1.03522	1.02298	0.979329	0.926133	0.935553	0.931403	0.945138	0.908419	0.908098	1.06539	1.05803	1.04072	0.827839	0.88055	0.861925	1.0491	1.06923	1.07759	0.968822	0.979215	1.00056	S. infantis
Prot_260	722	A0A0H2URT3	SP_1978	diaminopimelate decarboxylase	OAB69153.1	AAL00595.1	OBX47282.1	ONG45718.1	OAB74122.1	OAB78301.1	ONG48049.1	OOS27064.1	OBX93723.1	OOS10926.1	OOS15552.1							0.910648	0.980001	0.963769													0.945397	0.924944	0.920202				0.895778	0.873218	0.862393				S. infantis
Prot_443	723	P65832	SP_1979	pur operon repressor	OAB69152.1	AAL00596.1		ONG45717.1	OAB74121.1	OAB78300.1	ONG48050.1	OOS27065.1	OBX93722.1	OOS10925.1	OOS15553.1	0.920719	0.934595	0.916376							0.980999		1.02623	1.02527	1.04038	1.01664	1.0173	1.03259	1.01847		0.997252	0.988366	0.976567	0.998703	0.950028	1.02567	1.03232	1.01662	1.10697	1.0061	1.02468	0.972463	0.958401	0.989208	S. infantis
Prot_412	724	A0A0H2URP7	SP_1980	cmp-binding-factor 1	OAB69151.1	AAL00597.1	OBX47258.1	ONG45716.1	OAB74120.1	OAB78299.1	ONG48051.1	OOS27066.1	OBX93721.1	OOS10923.1	OOS15554.1										0.864484		0.878126							0.94382		0.907619	0.911687	0.925052					0.894576	0.927884		0.907945	0.924719	0.906576	S. infantis
Prot_543	725	A0A0H2URR5	SP_1981	competence-induced protein Ccs50	OAB69150.1	AAL00598.1	OBX47259.1	ONG45715.1	OAB74119.1	OAB78298.1	ONG48052.1	OOS27067.1	OBX93720.1	OOS10922.1	OOS15555.1													0.865148	0.829013		1.07626	1.07936	1.12113																S. infantis
Prot_618	726	A0A0H2URQ2	SP_1987	ABC transporter, ATP-binding protein	OAB69144.1	AAL00604.1	OBX47267.1	ONG45709.1	OAB74114.1	OAB78292.1	ONG48058.1	OOS27072.1	OBX93715.1	OOS10916.1	OOS15560.1													0.947049	0.956035								0.992081	0.931898	0.9479										-
Prot_824	727	A0A0H2URR8	SP_1988	putative immunity protein		AAL00605.1	OBX47269.1	ONG45708.1	OAB74113.1	OAB78291.1	ONG48059.1	OOS27073.1	OBX93714.1	OOS10915.1	OOS15561.1																																		-
Prot_514	728	A0A0H2URY1	SP_1989	putative transcriptional regulator PlcR	OAB69143.1	AAL00606.1	OBX47270.1	ONG45706.1	OAB74111.1	OAB78289.1	ONG48061.1	OOS27075.1	OBX93712.1	OOS10913.1	OOS15563.1																						0.934114	0.936209	0.945333										-
Prot_747	729	A0A0H2URT8	SP_1991	putative hydrolase	OAB69141.1	AAL00608.1	OBX47272.1	ONG45704.1	OAB74109.1	OAB78287.1	ONG48063.1	OOS27077.1	OBX93710.1	OOS10911.1	OOS15565.1																							0.934844	0.976097										S. infantis
Prot_242	730	A0A0H2URS4	SP_1994	aminotransferase, class I	OAB69138.1	AAL00611.1	OBX47275.1	ONG44811.1	OAB74106.1	OAB80945.1	ONG48066.1	OOS27080.1	OBX93708.1	OOS10907.1	OOS15568.1							0.935973		0.951035	0.953707		0.934724	0.950414	0.928251		0.938671	0.913692		1.01701	0.99179	0.959227	1.03194	0.992551	1.02483				0.939765	0.954013	0.952883	0.946949	0.913335	0.976409	S. infantis
Prot_558	731	A0A0H2US68	SP_1996	universal stress protein family	OAB69136.1	AAL00613.1	OBX47277.1	ONG44813.1	OAB74105.1	OAB80944.1	ONG48068.1	OOS27082.1	OBX93706.1	OOS10906.1	OOS15570.1																0.955041	0.916818																	S. infantis
Prot_413	732	A0A0H2URU0	SP_1997	Cof family protein	OAB69135.1	AAL00614.1	OBX47278.1	ONG44814.1	OAB74104.1	OAB80943.1	ONG48069.1	OOS27083.1	OBX93705.1	OOS10905.1	OOS15571.1										0.965191		0.970138							0.91281		0.905488	0.965154	0.941243	0.938707				0.913229	0.903579		0.890287	0.931968	0.917491	S. infantis
Prot_131	733	A0A0H2URS9	SP_1999	catabolite control protein A	OAB69133.1	AAL00616.1	OBX46754.1	ONG44816.1	OAB74101.1	OAB80941.1	ONG48071.1	OOS27085.1	OBX93702.1	OOS10903.1	OOS15574.1	0.940946	0.961313		0.885245	0.959215	0.939055	1.01243	1.01922	1.01462	1.05418		1.07533	0.974872	1.02156	1.03113	1.07785	1.06956	1.02307	1.0885	1.1235	1.12951	1.04415	1.06776	1.06817	1	1.00038	1.02725	1.02955	1.03959	1.02202	1.04595	1.01949	0.995986	S. infantis
Prot_83	734	A0A0H2URU6	SP_2007	transcription antitermination protein NusG	OAB66956.1	AAL00623.1	OBX42872.1	ONG44774.1	OAB73984.1	OAB73374.1	ONG47739.1	OOS26995.1	OBX92526.1	OOS09234.1	OOS13970.1	0.966947	0.99211	0.958422		0.948964	0.964726	1.05328	1.0042	1.00702	1.12365		1.12704	1.05311	1.06962	1.01998	1.0326	1.01266	0.98618	1.029	1.03085	1.07066	1.10647	1.09987	1.12308	0.944937	1.02088	0.913774	1.106	1.12077	1.10274	1.05144	1.05922	1.05631	S. infantis
Prot_669	735	A0A0H2URT5	SP_2010	penicillin-binding protein 2A	OAB64681.1	AAL00626.1	OBX42875.1	ONG44777.1	OAB73981.1	OAB73371.1	ONG47736.1	OOS26998.1	OBX92523.1	OOS09237.1	OOS13973.1				0.927616	0.918817	0.915223				0.97692		0.97471	0.904668	0.879627								0.922088	0.914707	0.913393				0.920001	0.941873	0.924557				S. infantis
Prot_6	736	A0A0H2US80	SP_2012	glyceraldehyde 3-phosphate dehydrogenase	OAB66433.1	AAL00628.1	OBX42877.1	ONG44779.1	OAB73979.1	OAB73369.1	ONG47734.1	OOS27000.1	OBX92522.1	OOS09239.1	OOS13975.1	1.19479	1.2592	1.22043	1.14141	1.1482	1.12763	1.23643	1.23412	1.24165	1.19935		1.16898	1.17379	1.17721	1.18562	1.11687	1.10685	1.12995	1.16963	1.15016	1.1428	1.17006	1.16762	1.19939	1.19598	1.19896	1.16974	1.24759	1.22163	1.24179	1.16285	1.15142	1.20071	S. sanguinis
Prot_891	737	A0A0H2URS7	SP_2021	glycosyl hydrolase, family 1	OAB66441.1	AAL00636.1	OBX42950.1	ONG47070.1	OAB70748.1	OAB79310.1	ONG47807.1	OOS28367.1	OBX92861.1	OOS09248.1	OOS13983.1																																		S. infantis
Prot_516	738	A0A0H2URT2	SP_2026	alcohol dehydrogenase, iron-containing	OAB66445.1	AAL00640.1	OBX42946.1	ONG47073.1	OAB72644.1	OAB79314.1	ONG47803.1	OOS28371.1	OBX92857.1	OOS09252.1	OOS13986.1										1.04657		1.07093										0.92815		0.928156				0.821015	0.886387	0.922176				S. infantis
Prot_723	739	A0A0H2US08	SP_2028	phosphotyrosine protein phosphatase	OAB66447.1	AAL00642.1	OBX42944.1	ONG47075.1	OAB72642.1	OAB79316.1	ONG47801.1	OOS28373.1	OBX92855.1	OOS09254.1	OOS13988.1										0.851883		0.877705																						S. infantis
Prot_87	740	A0A0H2XDS8	SP_1615		OAB66449.1	AAL00644.1	OBX42942.1	ONG47077.1	OAB72640.1	OAB79318.1	ONG49299.1|ONG47799.1	OOS28375.1	OBX92853.1	OOS10827.1|OOS09256.1	OOS13990.1	1.01854	1.0493	1.03633				1.05093	1.00498	1.00966	1.11702		1.1021	1.01621	1.0003	0.955145							1.09505	1.09181	1.10532	1.02949	1.03719	1.01582	1.09167	1.09386	1.10011	0.998949	1.00717	1.05512	S. infantis
Prot_315	741	A0A0H2USA3	SP_2040	putative jag protein	OAB66459.1	AAL00654.1	OBX42932.1	ONG47087.1	OAB72630.1	OAB79328.1	ONG47789.1	OOS28385.1	OBX92843.1	OOS09266.1	OOS14000.1										1.06776		1.07124	0.872032	0.88499		1.02146	1.01501	1.01224	1.00143	1.00354	0.996541	1.08155	1.08787	1.06998	0.941752		0.939428	1.01816	1.02211	1.02449	1.00192	1.00731	0.992367	S. infantis
Prot_892	742	Q97NI6	SP_2041	SpoIIIJ family protein	OAB66460.1	AAL00655.1	OBX42931.1	ONG47088.1	OAB72629.1	OAB79329.1	ONG47788.1	OOS28386.1	OBX92842.1	OOS09267.1	OOS14001.1																																		-
Prot_168	743	P63413	SP_2044	acetate kinase	OAB66462.1	AAL00657.1	OBX42929.1	ONG47090.1	OAB72627.1	OAB79331.1	ONG47786.1	OOS28388.1	OBX92840.1	OOS09269.1	OOS14003.1	1.11301	1.06774	1.07976	0.916057	1.06183	1.05277	0.982971	0.985923	0.969542	0.991225		1.00792	1.07457	1.05931	1.00157	0.998764	0.998241	1.00687	1.00744	0.969387	0.921961	1.03008	1.01614	1.00436				1.00107	1.01676	1.04265	0.968457	0.955947	0.984863	S. infantis
Prot_502	744	A0A0H2URU7	SP_2045	conserved hypothetical protein	OAB66463.1	AAL00658.1	OBX42928.1	ONG47091.1	OAB72626.1	OAB79332.1	ONG47785.1	OOS28389.1	OBX92839.1	OOS09270.1	OOS14004.1										0.925517		0.888528	0.909394	0.875421								0.928724	0.929751	0.900301										S. infantis
Prot_140	745	A0A0H2URU9	SP_2051	competence protein CglC	OAB66470.1	AAL00664.1	OBX42921.1	ONG47098.1	OAB72619.1	OAB79338.1	ONG47778.1	OOS28396.1	OBX92832.1	OOS09277.1	OOS14011.1							1.00178	1.12431	1.02735													1.11259	1.12876	1.11427										S. infantis
Prot_426	746	A0A0H2URX2	SP_2055	alcohol dehydrogenase, zinc-containing	OAB69850.1	AAL00668.1	OBX42917.1	ONG47102.1	OAB72615.1	OAB75643.1	ONG47774.1	OOS28400.1	OBX92828.1	OOS09281.1	OOS14015.1	0.978582	0.991854	0.975884							1.01166		1				0.957809	0.982476	0.965391		1.05777	1.05166	0.978356	0.965754	0.958116	1.1313	1.11773	1.07634	0.977394	1.03118	1.01884	1.02833	1.01264	0.980317	S. infantis
Prot_781	747	A0A0H2URV3	SP_2056	N-acetylglucosamine-6-phosphate deacetylase	OAB69849.1	AAL00669.1	OBX42916.1	ONG47103.1	OAB72614.1	OAB75644.1	ONG47773.1	OOS28401.1	OBX92827.1	OOS09282.1	OOS14016.1																																		S. infantis
Prot_314	748	P66907	SP_2058	queuine tRNA-ribosyltransferase	OAB69847.1	AAL00671.1	OBX42914.1	ONG47105.1	OAB72612.1	OAB75646.1	ONG47771.1	OOS28403.1	OBX92825.1	OOS09284.1	OOS14018.1													0.946403	0.953408																				S. infantis
Prot_582	749	A0A0H2XDT6	SP_2063	LysM domain protein	OAB69842.1	AAL00677.1	OBX42909.1	ONG47111.1	OAB72607.1	OAB75651.1	ONG47766.1	OOS28408.1	OBX92820.1	OOS09289.1	OOS14023.1	0.957646	1.00134	0.997917	1.02858	1.07319	1.04653				1.03894		0.999164	0.971422	0.959871	0.960416							0.941598	0.984559	0.923992				0.947784	0.987361	0.934584				-
Prot_796	750	A0A0H2US33	SP_2066	threonine synthase	OAB69839.1	AAL00680.1	OBX42906.1	ONG47114.1	OAB72604.1	OAB75654.1	ONG47763.1	OOS28411.1	OBX92817.1	OOS09292.1	OOS14026.1																												1.02775		0.950062				S. infantis
Prot_102	751	Q97NG1	SP_2069	glutamyl-tRNA synthetase	OAB68394.1	AAL00683.1	OBX45342.1	ONG44698.1	OAB69547.1	OAB70861.1	ONG48929.1	OOS27039.1	OBX93368.1	OOS11439.1	OOS14085.1	0.951192	0.941714	0.94418	0.950349	1.00133	0.974171	1.03828	1.03317	1.05443	1.14108		1.13298	1.07082	1.05779	0.955145	1.012	1.01193	0.938476	0.97458	1.01243	1.00172	1.12962	1.10562	1.10118	1.04733	1.07168	1.05112	1.11331	1.11188	1.12266	1.01684	1.03192	1.04037	S. infantis
Prot_686	752	Q97NG0	SP_2070	glucose-6-phosphate isomerase	OAB68395.1	AAL00684.1	OBX45341.1	ONG44699.1	OAB69548.1	OAB70860.1	ONG48928.1	OOS27038.1	OBX93369.1	OOS11438.1	OOS14084.1																						0.896738	0.892979	0.894758				0.866392	0.846994	0.910667				S. infantis
Prot_351	753	A0A0H2URZ5	SP_2072	glutamine amidotransferase, class-I	OAB68397.1	AAL00686.1	OBX45339.1	ONG44701.1	OAB69550.1	OAB70858.1	ONG48926.1	OOS27036.1	OBX93371.1	OOS11436.1	OOS14082.1								0.988111	0.969127																									S. infantis
Prot_744	754	A0A0H2US37	SP_2073	ABC transporter, ATP-binding/permease protein	OAB68398.1	AAL00687.1	OBX45338.1	ONG44702.1	OAB69551.1	OAB70857.1	ONG48925.1	OOS27035.1	OBX93372.1	OOS11435.1	OOS14081.1																																		S. infantis
Prot_712	755	A0A0H2USC5	SP_2075	ABC transporter, ATP-binding/permease protein	OAB68399.1	AAL00689.1	OBX45337.1	ONG44704.1	OAB69552.1	OAB70855.1	ONG48923.1	OOS27049.1	OBX93373.1	OOS11433.1	OOS14079.1										0.985793		0.960285	0.885904	0.881277															0.906642	0.935705				S. infantis
Prot_350	756	Q54869	SP_2078	arginyl-tRNA synthetase	OAB68402.1	AAL00692.1	OBX45334.1	ONG44707.1	OAB69555.1	OAB70852.1	ONG48920.1	OOS27046.1	OBX93376.1	OOS11430.1	OOS14076.1										0.989812		0.995929	0.95185	0.984911		0.973311	0.988501	0.905078	0.924001	0.955841	0.973268	0.960827	0.968167	0.962773	1.01097	0.979523	1.00769	0.959197	0.971595	0.979883	0.9864	0.988309	0.97524	S. infantis
Prot_568	757	P0C2M5	SP_2084	phosphate ABC transporter, phosphate-binding protein	OAB68406.1	AAL00697.1	OBX47184.1	ONG46553.1	OAB69559.1	OAB70846.1	ONG48917.1	OOS27610.1	OBX93380.1	OOS11426.1	OOS13867.1																0.90869	0.923083					0.964829		0.933865										Streptococcus uberis
Prot_596	758	P0A2V8	SP_2087	phosphate ABC transporter, ATP-binding protein	OAB68409.1	AAL00700.1	OBX47187.1	ONG46556.1	OAB69562.1	OAB70843.1	ONG48914.1	OOS27613.1	OBX93383.1	OOS11423.1	OOS13870.1																													0.917728	0.893729				Streptococcus pluranimalium
Prot_406	759	Q971	SP_2091	glycerol-3-phosphate dehydrogenase (NAD(P+	OAB68413.1	AAL00704.1	OBX47191.1	ONG46560.1	OAB69566.1	OAB70839.1	ONG48910.1	OOS27617.1	OBX93387.1	OOS11420.1	OOS13874.1										0.932985		0.932583	0.933166	0.948864		0.998822	1.02017	0.979595		0.873222	1.05062	1.07579	1.0813	1.05266	0.946534		0.953063	0.94002	0.969595	0.983809	0.965214		0.944066	S. infantis
Prot_198	760	P58313	SP_2092	UTP-glucose-1-phosphate uridylyltransferase	OAB68414.1	AAL00705.1	OBX47192.1	ONG46561.1	OAB69567.1	OAB70838.1	ONG48909.1|ONG48491.1	OOS27618.1	OBX92764.1|OBX93388.1	OOS11419.1	OOS13875.1	0.940873	0.991644					0.966079	0.987994	1.01528	1.0131		1.00684	1.01927	0.944252		1.01657	1.00554	1.01699	1.02113	1.05819	1.04213	1.03372	1.05628	1.04998	1.08528	1.03744	1.04995	1.01969	1.02275	1.05594	0.932294	0.92577	0.979518	-
Prot_199	761	P58313	SP_2092		OAB68414.1	AAL00705.1	OBX47192.1	ONG46561.1	OAB69567.1	OAB70838.1	ONG48909.1|ONG48491.1	OOS27618.1	OBX92764.1|OBX93388.1	OOS11419.1	OOS13875.1	0.940873	0.991644					0.966079	0.987994	1.01528	1.0131		1.00684	1.01927	0.944252		1.01657	1.00554	1.01699	0.886751	0.911097	0.957495	1.03372	1.05628	1.04998	1.08528	1.03744	1.04995	1.01969	1.02275	1.05594	0.932294	0.92577	0.979518	-
Prot_407	762	A0A0H2US03	SP_2093	hypothetical protein			OBX47193.1								OOS13876.1																																		S. infantis
Prot_765	763	Q97NE7	SP_2096	peptidase, M20/M25/M40 family	OAB68417.1	AAL00708.1	OBX47196.1	ONG46564.1	OAB69570.1	OAB70835.1	ONG48906.1	OOS27621.1	OBX93391.1	OOS11416.1	OOS13879.1																																		S. infantis
Prot_172	764	Q97NE6	SP_2097	putative 2,3,4,5-tetrahydropyridine-2-carboxylate N-succinyltransferase	OAB68418.1	AAL00709.1	OBX47197.1	ONG46565.1	OAB69571.1	OAB70834.1	ONG48905.1	OOS27622.1	OBX93392.1	OOS11415.1	OOS13880.1	0.928611	0.934954	0.937391				0.979614	0.997603	0.988588	1.19675		1.20306	1.08569	1.0991	1.04178	1.0795	1.08919	1.07746	0.968635	1.06123	1.05746	1.04821	1.03376	1.02531	1.07117	1.04266	1.03972	1.10213	1.08512	1.06234	1.01655	1.02285	1.02309	S. infantis
Prot_232	765	Q97NE3	SP_2100	tyrosyl-tRNA synthetase	OAB68421.1	AAL00712.1	OBX47200.1	ONG46568.1	OAB69574.1	OAB70831.1	ONG48902.1	OOS27625.1	OBX93395.1	OOS11412.1	OOS13883.1	0.959471	0.950629	0.94223		0.894679	0.904842	0.940946	0.941952	0.945073	1.04432		1.02567	1.01836	1.03427	0.996695	1.0125	1.01592	0.995823	0.975476	1.02445	0.989581	1.01255	1.00753	0.984713	0.95577	0.976168	0.980757	1.08421	1.0446	1.05438	1.00071	0.983161	0.960852	S. sanguinis
Prot_631	766	A0A0H2US09	SP_2101	cation-transporting ATPase, EI-E2 family	OAB68422.1	AAL00713.1	OBX47201.1	ONG46569.1	OAB69575.1	OAB70830.1	ONG48901.1	OOS27626.1	OBX93396.1	OOS11411.1	OOS13884.1																						0.968417	0.945733	0.90829				0.871333	0.867866	0.848776				S. sanguinis
Prot_244	767	A0A0H2US49	SP_2102	hypothetical protein	OAB68423.1	AAL00714.1	OBX47202.1	ONG46570.1	OAB69576.1	OAB70829.1	ONG48900.1	OOS27627.1	OBX93397.1	OOS11410.1	OOS13885.1							0.932845		0.977982	1.00419		0.998451	0.950882	0.947611	0.931096	0.972721	0.954065	0.955279				1.0476	1.04057	1.04455				0.986731	0.964081	1.02991		0.9537	0.922575	S. infantis
Prot_408	768	P29849	SP_2106	glycogen phosphorylase family protein	OAB68427.1	AAL00718.1	OBX47206.1	ONG46574.1	OAB69580.1		ONG48896.1	OOS27881.1	OBX93400.1	OOS11405.1	OOS13889.1										0.895444		0.928934	0.894794	0.869696					0.821579	0.745761	0.811598	0.983748	0.964479	0.982399										S. infantis
Prot_624	769	P0A3Q0	SP_2107	4-alpha-glucanotransferase	OAB68428.1	AAL00719.1	OBX47207.1	ONG46575.1	OAB69581.1	OAB70825.1	ONG48895.1	OOS27880.1	OBX93401.1	OOS11404.1	OOS13890.1										1.03075		1.05458							0.935089	0.869545		0.982792	0.987084	1.0617				0.967426	0.965085	0.969441				S. infantis
Prot_421	770	P59213	SP_2108	maltose/maltodextrin ABC transporter, maltose/maltodextrin-binding protein	OAB68429.1	AAL00720.1	OBX47222.1	ONG46576.1	OAB69582.1	OAB70824.1	ONG48894.1	OOS27879.1	OBX93402.1	OOS11403.1	OOS13891.1	1.0862	1.09777	1.09588	0.943737	0.991719	0.95535				1.11581		1.11284	1.03992	1.04256	1.00084	1.03524	1.03411	1.03254	1.05891	1.04121	1.06127	1.13018	1.14688	1.12515	1.07614	1.12187	1.08896	1.16292	1.16692	1.15934	1.06401	1.05604	1.10235	S. infantis
[truncated: 144 more rows]
[truncated: 5 more columns]

## Sheet: Supporting_Information_7
Supporting Information 7. Surface-shaving optimization conditions for Lipid-based Protein Immobilization with trypsin of Streptococcus pneumoniae intact cells
[truncated: 9 more rows]

[truncated: 3 more sheets: Supporting_Information_8, Supporting_Information_9, Supporting_Information_11]
